# Supplementary material for: Temporal Dynamic Analysis of Alternative Splicing During Embryonic Development in Zebrafish
Source: Front Cell Dev Biol. 2022 Jul 8;10:879795. doi: 10.3389/fcell.2022.879795 (PMC9304896; doi:10.3389/fcell.2022.879795)
Supplement: Supplementary file 3 [file Table2.XLSX]

## Sheet: Sheet1
The Gene Name of Splicing Factors
Official Symbol	Ensembl Name
a1cf	ENSDARG00000002968
aar2	ENSDARG00000018658
acin1a	ENSDARG00000054290
adar	ENSDARG00000012389
ahnak	ENSDARG00000061764
akt2	ENSDARG00000011219
alyref	ENSDARG00000077732
ankhd1	ENSDARG00000077860
api5	ENSDARG00000033597
aqr	ENSDARG00000016775
arglu1b	ENSDARG00000018319
bag2	ENSDARG00000035005
bcas2	ENSDARG00000043631
bicc1a	ENSDARG00000061682
brdt	ENSDARG00000102802
bub3	ENSDARG00000075883
bud31	ENSDARG00000017084
ncbp3	ENSDARG00000044597
trir	ENSDARG00000104178
c1qbp	ENSDARG00000039887
C5H9orf78	ENSDARG00000002220
cactin	ENSDARG00000059866
ccar1	ENSDARG00000074759
ccdc12	ENSDARG00000023003
ccdc130	ENSDARG00000041533
ccdc94	ENSDARG00000026185
cd2bp2	ENSDARG00000027357
cdc40	ENSDARG00000041226
cdc5l	ENSDARG00000043797
cdk10	ENSDARG00000034256
cdk11b	ENSDARG00000102546
celf1	ENSDARG00000005315
celf2	ENSDARG00000002131
celf3a	ENSDARG00000034668
celf3b	ENSDARG00000006983
celf4	ENSDARG00000070045
celf5a	ENSDARG00000071375
si:dkey-205h23.2	ENSDARG00000101933
cherp	ENSDARG00000021812
cirbpa	ENSDARG00000103672
clk2a	ENSDARG00000062954
clk4a	ENSDARG00000089372
icln	ENSDARG00000103027
clp1	ENSDARG00000063663
cnot4b	ENSDARG00000007639
cnot4a	ENSDARG00000007045
cpeb1b	ENSDARG00000008454
cpeb2	ENSDARG00000052604
cpeb3	ENSDARG00000060103
cpeb4	ENSDARG00000056691
cpne1	ENSDARG00000075536
cpsf6	ENSDARG00000018618
crnkl1	ENSDARG00000007901
cstf2	ENSDARG00000090788
ctnnbl1	ENSDARG00000011958
cwc15	ENSDARG00000013382
cwc22	ENSDARG00000014008
cwc25	ENSDARG00000003382
cwc27	ENSDARG00000043727
C5HXorf56	ENSDARG00000067981
dbr1	ENSDARG00000056923
dcps	ENSDARG00000009862
ddx1	ENSDARG00000032117
DDX17	ENSDARG00000010873
ddx18	ENSDARG00000030789
zgc:193690	ENSDARG00000044325
ddx19	ENSDARG00000005699
ddx20	ENSDARG00000061204
ddx21	ENSDARG00000063626
ddx23	ENSDARG00000021945
ddx26b	ENSDARG00000017931
ddx27	ENSDARG00000091831
ddx39b	ENSDARG00000015111
bat1	ENSDARG00000036069
ddx42	ENSDARG00000037928
ddx46	ENSDARG00000099458
ddx47	ENSDARG00000102353
ddx5	ENSDARG00000038068
ddx6	ENSDARG00000061338
dgcr14	ENSDARG00000060922
dhx15	ENSDARG00000015392
dhx16	ENSDARG00000013150
dhx30	ENSDARG00000077839
dhx34	ENSDARG00000061168
dhx36	ENSDARG00000101059
dhx38	ENSDARG00000100013
dhx40	ENSDARG00000041586
dhx57	ENSDARG00000057660
dhx8	ENSDARG00000054707
dhx9	ENSDARG00000079725
dnajc6	ENSDARG00000079891
dnajc8	ENSDARG00000059373
dyrk1aa	ENSDARG00000063570
ecd	ENSDARG00000022944
eef1a1b	ENSDARG00000069951
eef1a1a	ENSDARG00000039502
eftud2	ENSDARG00000012261
eif2s2	ENSDARG00000053047
eif3s10	ENSDARG00000076815
eif4a3	ENSDARG00000102978
hug	ENSDARG00000101744
elavl2	ENSDARG00000040732
elavl3	ENSDARG00000014420
elavl4	ENSDARG00000045639
enox1	ENSDARG00000060243
erh	ENSDARG00000032866
ern2	ENSDARG00000058475
esrp2	ENSDARG00000018814
ewsr1a	ENSDARG00000020258
exosc10	ENSDARG00000037708
fam172a	ENSDARG00000052697
fam32a	ENSDARG00000042660
fam58a	ENSDARG00000037537
fastk	ENSDARG00000077075
fmr1	ENSDARG00000037433
fra10ac1	ENSDARG00000102615
frg1	ENSDARG00000056504
fubp1	ENSDARG00000029248
fubp3	ENSDARG00000086896
fxr1	ENSDARG00000022968
fxr2	ENSDARG00000016260
g3bp1	ENSDARG00000017741
G3BP2	ENSDARG00000074572
gcfc2	ENSDARG00000079020
gemin2	ENSDARG00000015638
gemin4	ENSDARG00000041252
gemin5	ENSDARG00000079257
gemin7	ENSDARG00000041011
gemin8	ENSDARG00000053496
gnb2l1	ENSDARG00000041619
gpatch1	ENSDARG00000033418
gpatch3	ENSDARG00000052747
gpkow	ENSDARG00000029612
grsf1	ENSDARG00000053021
zgc:103482	ENSDARG00000025174
hmx2	ENSDARG00000070954
hnrnpaba	ENSDARG00000007960
hnrnpabb	ENSDARG00000099865
hnrnpd	ENSDARG00000059246
hnrpdl	ENSDARG00000003429
hnrnph1	ENSDARG00000040881
hnrnph1l	ENSDARG00000005551
hnrpl	ENSDARG00000035324
hnrnpub	ENSDARG00000004735
hnrnpua	ENSDARG00000015206
hnrnpul1	ENSDARG00000040564
hnrnpul1l	ENSDARG00000079780
hsc70	ENSDARG00000012381
hspa5	ENSDARG00000103846
hspa8	ENSDARG00000068992
hspb1	ENSDARG00000041065
htatsf1	ENSDARG00000056649
igf2bp1	ENSDARG00000061478
igf2bp2a	ENSDARG00000003421
igf2bp3	ENSDARG00000010266
ik	ENSDARG00000004161
ilf2	ENSDARG00000014591
ilf3b	ENSDARG00000105177
ints1	ENSDARG00000100419
ints3	ENSDARG00000016811
ints4	ENSDARG00000102953
ints5	ENSDARG00000077943
ints6	ENSDARG00000013025
ints7	ENSDARG00000019300
rab43	ENSDARG00000063466
ivns1abpa	ENSDARG00000031100
ivns1abpb	ENSDARG00000013946
CABZ01044053.1	ENSDARG00000087950
jmjd6	ENSDARG00000102896
jupb	ENSDARG00000059067
jupa	ENSDARG00000070787
khdrbs1b	ENSDARG00000070475
khdrbs2	ENSDARG00000069469
khsrp	ENSDARG00000026489
virma	ENSDARG00000075824
kin	ENSDARG00000045515
leng1	ENSDARG00000037633
lgals3a	ENSDARG00000077850
lin28a	ENSDARG00000016999
hnrnpc	ENSDARG00000053810
zgc:55733	ENSDARG00000103845
lsm1	ENSDARG00000043177
oscp1a	ENSDARG00000101222
smx5	ENSDARG00000103066
lsm3	ENSDARG00000089663
lsm4	ENSDARG00000023852
lsm5	ENSDARG00000071573
lsm6	ENSDARG00000036995
lsm7	ENSDARG00000058328
lsm8	ENSDARG00000091656
luc7l	ENSDARG00000055903
magoh	ENSDARG00000038635
mbnl1	ENSDARG00000052978
mbnl2	ENSDARG00000018460
mbnl3	ENSDARG00000016085
mettl14	ENSDARG00000070278
mettl16	ENSDARG00000055838
mettl3	ENSDARG00000012827
mex3b	ENSDARG00000058369
mfap1	ENSDARG00000018241
BX571715.1	ENSDARG00000104568
msi1	ENSDARG00000010710
msi2b	ENSDARG00000032614
msi2a	ENSDARG00000033901
myef2	ENSDARG00000059398
myod1	ENSDARG00000030110
naa38	ENSDARG00000099122
ncbp2	ENSDARG00000014898
nhp2l1b	ENSDARG00000023299
nhp2l1a	ENSDARG00000069878
nono	ENSDARG00000020482
nosip	ENSDARG00000037958
nova1	ENSDARG00000020178
nova2	ENSDARG00000017673
npm1a	ENSDARG00000014329
nrip2	ENSDARG00000079985
nsrp1	ENSDARG00000015221
cpsf5	ENSDARG00000003153
nup98	ENSDARG00000074955
pabpc1b	ENSDARG00000021140
pabpc1a	ENSDARG00000017219
pabpc4	ENSDARG00000059259
paxbp1	ENSDARG00000062361
pcbp2	ENSDARG00000099039
pcbp4	ENSDARG00000024276
pdcd7	ENSDARG00000038976
phf5a	ENSDARG00000045155
pik3r1	ENSDARG00000038524
plrg1	ENSDARG00000037283
polr2a	ENSDARG00000099966
ppie	ENSDARG00000103234
ppih	ENSDARG00000041530
ppil1	ENSDARG00000015422
ppil2	ENSDARG00000002016
ppil3	ENSDARG00000033370
ppil4	ENSDARG00000043854
ppm1g	ENSDARG00000075559
ppp1cab	ENSDARG00000071566
ppp1caa	ENSDARG00000003486
ppp1r8a	ENSDARG00000007186
ppwd1	ENSDARG00000063161
pqbp1	ENSDARG00000029724
prcc	ENSDARG00000063252
prdx6	ENSDARG00000043511
prmt5	ENSDARG00000079605
prmt7	ENSDARG00000051902
prpf18	ENSDARG00000058306
prp19	ENSDARG00000015239
prpf3	ENSDARG00000086425
prpf31	ENSDARG00000095904
prpf38a	ENSDARG00000039213
prpf38b	ENSDARG00000053101
prpf39	ENSDARG00000100209
prpf4	ENSDARG00000067639
prpf40a	ENSDARG00000058467
prpf6	ENSDARG00000091367
prpf8	ENSDARG00000026180
psen1	ENSDARG00000004870
psip1	ENSDARG00000104710
ptbp1b	ENSDARG00000031907
ptbp1a	ENSDARG00000019362
ptbp2b	ENSDARG00000015901
ptbp3	ENSDARG00000043757
puf60a	ENSDARG00000032175
qkib	ENSDARG00000002026
raly	ENSDARG00000059972
ralyl	ENSDARG00000090292
raver2	ENSDARG00000075034
rbfox1	ENSDARG00000014746
rbfox3l	ENSDARG00000074310
rbfox3	ENSDARG00000010083
rbm10	ENSDARG00000077400
rbm15	ENSDARG00000073847
rbm17	ENSDARG00000031346
rbm18	ENSDARG00000044255
rbm19	ENSDARG00000042590
rbm22	ENSDARG00000010238
rbm24a	ENSDARG00000102995
rbm26	ENSDARG00000104130
rbm27	ENSDARG00000060521
rbm28	ENSDARG00000025332
rbm34	ENSDARG00000101877
rbm38	ENSDARG00000058818
rbm41	ENSDARG00000054096
rbm45	ENSDARG00000063731
rbm46	ENSDARG00000079452
rbm47	ENSDARG00000061985
rbm4.1	ENSDARG00000036386
rbm4.2	ENSDARG00000055080
rbm5	ENSDARG00000098280
rbm7	ENSDARG00000020841
rbm8a	ENSDARG00000016516
rbms1a	ENSDARG00000074023
rbms2b	ENSDARG00000056150
rbms2a	ENSDARG00000044179
rbms3	ENSDARG00000044574
rbmx	ENSDARG00000014244
rbpms2a	ENSDARG00000045930
rbpms2b	ENSDARG00000079578
rnf113a	ENSDARG00000037930
rnf20	ENSDARG00000016664
rnf213a	ENSDARG00000099465
rnf34b	ENSDARG00000054036
rnf34a	ENSDARG00000038300
rnpc3	ENSDARG00000011247
rnps1	ENSDARG00000116743
rps13	ENSDARG00000036298
rps26l	ENSDARG00000030408
rps26	ENSDARG00000037071
rrp1	ENSDARG00000103337
rtcb	ENSDARG00000101047
samd4a	ENSDARG00000075759
sap18	ENSDARG00000057854
sap30bp	ENSDARG00000031261
sart1	ENSDARG00000005945
sart3	ENSDARG00000008032
scnm1	ENSDARG00000003027
sec31b	ENSDARG00000002916
setx	ENSDARG00000022996
sf1	ENSDARG00000008188
sf3a1	ENSDARG00000041887
sf3a2	ENSDARG00000021107
sf3a3	ENSDARG00000100114
sf3b1	ENSDARG00000056138
sf3b2	ENSDARG00000018049
sf3b3	ENSDARG00000103553
sf3b4	ENSDARG00000018574
sf3b5	ENSDARG00000016855
sf3b6	ENSDARG00000009753
sfpq	ENSDARG00000011564
sfswap	ENSDARG00000005980
SGPP2	ENSDARG00000079608
skiv2l2	ENSDARG00000013457
slu7	ENSDARG00000038870
smn1	ENSDARG00000018494
smndc1	ENSDARG00000056235
smu1a	ENSDARG00000002538
snip1	ENSDARG00000087528
snrnp200	ENSDARG00000077536
snrnp25	ENSDARG00000020363
snrnp35	ENSDARG00000099913
snrnp40	ENSDARG00000023160
snrnp48	ENSDARG00000039989
snrpa	ENSDARG00000018890
snrpa1	ENSDARG00000024651
snrpb2	ENSDARG00000039424
snrpc	ENSDARG00000009871
snrpd1	ENSDARG00000011648
snrpd2	ENSDARG00000040440
snrpd3	ENSDARG00000013800
snrpe	ENSDARG00000033175
snrpf	ENSDARG00000105037
snrpg	ENSDARG00000099667
snrpb	ENSDARG00000011125
snw1	ENSDARG00000091563
srp54	ENSDARG00000098367
srpk1b	ENSDARG00000031560
srpk1a	ENSDARG00000073997
srpk3	ENSDARG00000005916
srsf1a	ENSDARG00000057691
srsf9	ENSDARG00000008097
ssb	ENSDARG00000029252
strap	ENSDARG00000007405
sugp1	ENSDARG00000075936
sun1	ENSDARG00000055350
supt6h	ENSDARG00000006524
syf2	ENSDARG00000004706
syncrip	ENSDARG00000040184
tardbp	ENSDARG00000040031
tcerg1a	ENSDARG00000098822
tfip11	ENSDARG00000056932
thoc1	ENSDARG00000088246
thoc2	ENSDARG00000037503
thoc3	ENSDARG00000056517
thoc5	ENSDARG00000038290
thoc6	ENSDARG00000037966
thoc7	ENSDARG00000015394
tia1	ENSDARG00000052536
tial1	ENSDARG00000009525
tegt	ENSDARG00000077934
tnpo1	ENSDARG00000035390
toe1	ENSDARG00000077544
top1mt	ENSDARG00000104809
tra2a	ENSDARG00000007863
trpt1	ENSDARG00000037628
tsen15	ENSDARG00000069280
tsen2	ENSDARG00000091851
tsen34	ENSDARG00000061370
tsen54	ENSDARG00000036844
ttc14	ENSDARG00000013845
ttf2	ENSDARG00000104105
tut1	ENSDARG00000057321
txnl4a	ENSDARG00000036190
txnl4b	ENSDARG00000058962
u2af1	ENSDARG00000015325
u2af2b	ENSDARG00000011740
u2af2a	ENSDARG00000012505
u2surp	ENSDARG00000061490
uhmk1	ENSDARG00000059575
upf1	ENSDARG00000016302
usb1	ENSDARG00000003841
usp39	ENSDARG00000041908
usp4	ENSDARG00000014770
usp49	ENSDARG00000000229
waca	ENSDARG00000012577
wbp4	ENSDARG00000068082
wdr83	ENSDARG00000041600
wt1a	ENSDARG00000031420
wtap	ENSDARG00000042642
xab2	ENSDARG00000007092
ybx1	ENSDARG00000004757
ythdc1	ENSDARG00000051953
zbtb7a	ENSDARG00000039899
zbtb8os	ENSDARG00000016368
zc3h10	ENSDARG00000030335
zc3h11a	ENSDARG00000009754
zc3h14	ENSDARG00000041402
zcchc8	ENSDARG00000034982
zcrb1	ENSDARG00000045691
zfp64	ENSDARG00000061147
zfr	ENSDARG00000027109
zmat2	ENSDARG00000004956
zmat5	ENSDARG00000035434
znf131	ENSDARG00000068400
znf326	ENSDARG00000098348
znf346	ENSDARG00000060695
zranb2	ENSDARG00000044332
zrsr2	ENSDARG00000058448

## Sheet: Sheet2
Splicing Factors Having Two Orthologous Forms in Zebrafish
Homologous Species	Official Gene ID in Mouse/human	Official Gene ID in Zebrafish	Ensemble Gene ID in Zebrafish
human/mouse	CELF3	celf3a	ENSDARG00000034668
human/mouse	CELF3	celf3b	ENSDARG00000006983
human	CNOT4	cnot4a	ENSDARG00000007045
human	CNOT4	cnot4b	ENSDARG00000007639
human	EEF1A1	eef1a1a	ENSDARG00000039502
human	EEF1A1	eef1a1b	ENSDARG00000069951
human/mouse	HNRNPAB	hnrnpaba	ENSDARG00000007960
human/mouse	HNRNPAB	hnrnpabb	ENSDARG00000099865
human/mouse	HNRNPH1	hnrnph1	ENSDARG00000040881
human/mouse	HNRNPH1	hnrnph1l	ENSDARG00000005551
human/mouse	HNRNPU	hnrnpua	ENSDARG00000015206
human/mouse	HNRNPU	hnrnpub	ENSDARG00000004735
human/mouse	HNRNPUL1	hnrnpul1	ENSDARG00000040564
human/mouse	HNRNPUL1	hnrnpul1l	ENSDARG00000079780
mouse	Ivns1abp	ivns1abpa	ENSDARG00000031100
mouse	Ivns1abp	ivns1abpb	ENSDARG00000013946
human	JUP	jupa	ENSDARG00000070787
human	JUP	jupb	ENSDARG00000059067
human	HNRNPCL3	hnrnpc	ENSDARG00000053810
human	HNRNPCL3	zgc:55733	ENSDARG00000103845
human/mouse	MSI2	msi2a	ENSDARG00000033901
human/mouse	MSI2	msi2b	ENSDARG00000032614
human	NHP2L1	nhp2l1a	ENSDARG00000069878
human	NHP2L1	nhp2l1b	ENSDARG00000023299
human/mouse	NOVA1	nova1	ENSDARG00000020178
human/mouse	NOVA1	nova2	ENSDARG00000017673
human	PPP1CA	ppp1caa	ENSDARG00000003486
human	PPP1CA	ppp1cab	ENSDARG00000071566
human/mouse	PTBP1	ptbp1a	ENSDARG00000019362
human/mouse	PTBP1	ptbp1b	ENSDARG00000031907
human	RBFOX3	rbfox3	ENSDARG00000010083
human	RBFOX3	rbfox3l	ENSDARG00000074310
human/mouse	RBM4B	rbm4.1	ENSDARG00000036386
human/mouse	RBM4B	rbm4.2	ENSDARG00000055080
mouse	Rbms2	rbms2a	ENSDARG00000044179
mouse	Rbms2	rbms2b	ENSDARG00000056150
human/mouse	RBPMS2	rbpms2a	ENSDARG00000045930
human/mouse	RBPMS2	rbpms2b	ENSDARG00000079578
human	RNF213	rnf213a	ENSDARG00000099465
human	RNF213	rnf213b	ENSDARG00000103551
human	RNF34	rnf34a	ENSDARG00000038300
human	RNF34	rnf34b	ENSDARG00000054036
mouse	Rps26	rps26	ENSDARG00000037071
mouse	Rps26	rps26l	ENSDARG00000030408
human/mouse	SRPK1	srpk1a	ENSDARG00000073997
human/mouse	SRPK1	srpk1b	ENSDARG00000031560
human/mouse	U2AF2	u2af2a	ENSDARG00000012505
human/mouse	U2AF2	u2af2b	ENSDARG00000011740

## Sheet: Sheet3
The TPM Expression Values of All Splicing Factors
Official Gene ID of Splicing Factors	zygote	zygote	zygote	zygote	zygote	2-cell	2-cell	2-cell	2-cell	2-cell	128-cell	128-cell	128-cell	128-cell	128-cell	1k-cell	1k-cell	1k-cell	1k-cell	1k-cell	Dome	Dome	Dome	Dome	Dome	50%-epiboly	50%-epiboly	50%-epiboly	50%-epiboly	50%-epiboly	Shield	Shield	Shield	Shield	Shield	75%-epiboly	75%-epiboly	75%-epiboly	75%-epiboly	75%-epiboly	1-4 Somites	1-4 Somites	1-4 Somites	1-4 Somites	1-4 Somites	14-19 Somites	14-19 Somites	14-19 Somites	14-19 Somites
a1cf	0	0	0	0	0	0	0	0	0	0	0.148615	0	0	0	0	0	0	0.177639	0	0	0	0	0	0.135206	0	5.1739	4.68296	5.12944	5.85392	3.90964	19.5558	13.7883	13.68	14.7511	21.9214	31.9206	19.4285	31.8046	29.6785	32.6076	5.82184	5.70823	6.46178	7.20814	9.18492	2.68994	1.25717	0.831693	2.41316
aar2	11.077	3.68714	8.14633	8.73983	9.73004	31.5923	21.6766	29.6132	20.0857	26.7982	40.7271	37.603	40.4868	39.2789	38.6553	35.8198	34.9297	30.9174	29.0232	36.1534	17.6591	24.9087	14.2384	21.3375	19.4984	20.101	16.2094	15.3971	18.6736	20.6295	24.7538	26.1342	26.558	25.1463	22.5216	24.7864	37.627	32.7658	33.1013	42.0801	31.0774	33.3749	34.9553	31.1984	30.3208	31.6163	27.0297	23.9957	26.1421
acin1a	691.675	627.524	584.439	654.314	612.519	587.827	566.939	674.022	643.623	659.978	441.917	387.657	392.029	388.674	385.785	377.18	407.726	415.745	418.728	315.336	414.429	403.971	407.665	421.576	461.89	447.168	419.18	424.021	449.652	421.204	422.146	405.85	417.514	485.425	414.708	577.36	374.509	458.405	469.22	452.15	365.343	306.129	353.964	379.771	340.681	295.753	324.017	285.571	341.579
adar	42.6341	30.9263	49.4525	46.7758	46.9759	58.7248	55.286	54.9326	57.5592	64.9231	51.1293	53.2582	60.8914	61.0795	55.2515	51.7334	53.1285	51.5842	55.3322	44.2661	56.2262	63.0168	52.2565	51.253	44.9152	66.8261	58.7056	54.2472	61.5558	67.2336	60.9833	51.4194	48.3006	52.01	53.1775	38.5377	32.8951	42.7582	45.2963	42.6558	26.5876	22.5352	26.8485	30.4943	30.3211	18.2265	17.057	13.5823	19.6823
ahnak	10.9029	6.85591	11.2113	10.5543	12.1903	8.75245	8.75062	9.5146	8.88224	9.33596	7.10463	8.38107	8.36444	8.7653	8.2469	8.18398	8.55248	8.54222	8.47426	6.1978	5.779	5.42458	4.90691	5.09766	4.19724	2.3381	1.70453	1.37772	1.64532	1.96994	0.780682	0.679912	0.568009	0.887108	0.656258	0.490988	0.64137	0.581386	0.728016	0.597613	7.91556	8.16097	7.98783	8.53139	8.747	10.1803	10.3527	9.67231	10.9481
akt2	117.997	117.707	123.631	115.077	116.718	161.668	156.524	148.037	166.225	170.197	59.3957	67.6241	66.2402	69.9213	67.9573	56.4455	58.8885	62.4213	61.6233	52.9086	55.5856	52.2891	45.0766	53.0186	45.2772	67.0858	74.6349	80.7738	82.6081	69.8101	104.105	96.2525	89.77	91.9863	96.9511	121.947	94.9954	115.531	107.284	105.834	81.5878	78.7581	84.0826	85.8559	85.1906	63.647	59.6364	48.3864	59.9653
alyref	439.869	492.549	459.238	431.607	434.178	577.53	552.298	579.615	565.97	575.731	637.911	569.863	545.338	566.693	595.992	556.108	539.946	566.697	586.736	531.617	692.159	790.077	719.736	674.302	740.958	765.292	776.445	764.246	796.754	748.713	740.18	776.884	744.852	728.643	663.32	489.859	581.473	605.629	628.302	618.388	256.711	277.688	265.553	256.739	236.009	269.867	264.977	246.9	269.689
ankhd1	12.6121	15.1831	14.4819	12.7356	14.1947	13.0966	12.6408	15.1076	13.1746	17.5662	70.286	75.1274	80.6059	79.1638	68.9028	67.0886	61.2406	63.4878	65.1197	50.5813	57.2091	54.8104	57.4456	49.036	42.019	40.5687	37.287	38.5584	41.3993	37.8107	45.5946	45.939	41.3779	42.7736	41.0852	58.9072	41.583	54.3431	53.3835	55.1586	41.4846	31.9029	44.4536	41.769	43.1078	35.3566	33.6386	30.3942	37.6525
api5	77.4033	76.0426	75.7272	76.5496	78.45	186.264	163.194	166.971	179.442	182.735	294.272	306.388	315.772	342.006	309.574	305.595	279.883	300.57	280.837	284.188	355.093	380.369	303.075	316.11	266.978	457.322	435.662	431.752	462.643	454.511	509.479	488.942	444.312	482.11	488.664	427.292	347.871	460.992	410.684	434.362	234.907	231.659	245.592	264.059	250.925	187.127	158.84	167.803	179.871
aqr	3.45026	1.5439	3.98941	2.97763	3.37833	1.45792	1.35303	1.71096	1.7916	1.6888	10.8945	11.3516	12.414	11.0834	12.5446	9.54961	10.0176	9.20573	10.1015	7.51946	9.79768	10.4096	12.0875	11.9	11.8983	16.1314	21.1446	20.0171	18.9276	17.7809	26.5458	24.8417	23.9965	29.8703	24.0359	39.1658	29.6764	35.7298	36.5969	37.5059	51.7444	42.458	54.8289	53.924	49.7945	47.7708	44.3201	41.6905	48.7373
arglu1b	29.1418	26.9443	33.9186	26.4367	31.6537	50.5112	46.1421	42.8125	48.0591	46.311	101.084	111.304	104.615	114.8	103.22	127.527	114.54	111.851	122.734	105.925	92.1127	96.2732	94.4929	107.329	101.073	115.45	113.163	101.698	110.032	110.105	154.474	147.408	135.562	154.257	138.537	152.637	114.78	149.104	133.354	139.499	93.086	76.7881	69.3603	80.5486	77.1519	66.5194	71.489	66.8869	73.5745
bag2	0	0	0.514298	0	0	0	0	0	0	0	0	0	0	0	0	0	0	0	0	0	0.556618	0	0	0.487596	0	0	0	0	0	0.985422	0	0	0	0	0	0	0	0	0	1.00661	2.84248	4.58894	2.45807	3.62114	4.6986	3.30736	2.44052	4.40921	5.08847
bcas2	514.841	468.421	502.694	503.159	524.312	416.372	445.008	452.61	407.285	407.353	223.248	213.817	195.893	212.189	197.259	164.33	179.735	151.025	165.088	176.044	147.095	160.539	168.471	155.248	162.669	191.533	217.567	218.555	204.916	198.128	196.88	217.026	180.922	219.603	192.22	241.815	202.144	208.853	196.341	188.154	164.032	170.913	155.503	167.919	148.012	140.461	133.407	154.25	151.42
bicc1a	4.30823	4.49606	4.43044	3.92081	4.6436	8.84946	6.03487	6.11638	7.6617	7.44455	19.9336	22.5128	22.3677	27.2199	24.6247	30.438	30.9705	29.1844	30.5549	24.7125	4.34206	3.59119	3.6456	4.33223	3.96928	3.16815	0.58413	1.1872	0.835017	0.619558	1.38441	1.14416	1.00956	1.00087	0.547958	1.25761	0.60382	1.27129	0.570818	1.20513	1.05499	0.818486	1.35015	0.780589	1.12387	1.50742	1.64153	1.40924	1.52964
brdt	214.184	225.942	207.263	225.347	224.81	184.912	202.254	228.706	216.758	228.855	120.578	133.01	124.844	128.003	115.898	71.4852	74.0433	83.8227	80.8427	73.9221	55.5845	47.1169	51.5452	58.8835	59.3943	23.9828	20.223	27.3684	31.6502	31.2227	13.0437	14.8408	12.3706	9.72809	13.5243	16.4761	6.80745	11.3321	13.3501	11.896	22.0439	18.4289	18.5585	24.4412	25.255	18.3196	21.0751	19.5455	20.7583
bub3	612.557	904.482	644.369	633.217	638.624	585.038	536.716	636.206	568.388	604.688	23.2781	27.3058	16.596	19.8079	25.9166	12.4205	9.46699	9.21698	15.0803	11.3882	29.9563	34.3026	30.2512	32.2408	43.7489	93.3506	92.8258	101.827	100.84	76.2622	157.037	183.484	150.583	150.736	148.626	180.182	225.72	193.757	220.541	224.853	169.465	172.42	160.563	158.16	159.51	187.522	170.681	158.984	181.868
bud31	571.981	470.546	542.103	538.035	535.874	510.702	511.714	531.898	447.692	487.883	274.762	269.22	241.412	258.461	291.368	264.705	264.75	251.312	269.439	291.185	315.723	376.348	291.959	304.101	344.363	402.116	413.364	420.245	430.644	460.361	392.008	345.459	394.188	414.947	375.121	284.364	391.572	335.194	338.277	342.15	175.716	180.829	186.098	195.433	185.16	141.553	128.727	156.389	131.149
ncbp3	24.5531	15.1178	21.5587	22.7922	17.2783	40.8666	39.3056	33.0074	43.9894	46.9809	132.183	136.857	134.063	140.171	132.447	125.787	133.412	124.542	124.279	99.0567	135.502	124.194	123.724	122.536	119.879	93.0987	77.662	76.8194	70.6313	82.3772	81.8541	74.5057	70.174	79.3966	70.3025	75.1759	60.3614	73.4082	63.436	71.9786	50.0251	45.1672	46.4632	49.5431	47.2613	38.3136	35.0148	34.0225	43.9344
trir	7.08889	5.60995	9.60409	6.49793	6.82823	15.9089	12.6607	11.4913	15.662	15.299	51.6936	64.0446	46.458	56.2536	51.0724	66.0674	62.9007	56.3151	60.0859	62.6246	78.9625	70.9619	66.151	70.7519	78.2822	117.151	86.4227	125.244	118.775	101.53	128.497	117.334	125.864	130.104	128.59	137.505	106.627	131.446	129.567	122.007	69.6606	59.6894	69.2707	70.6413	61.8174	61.1854	56.1999	61.635	57.3041
c1qbp	24.6016	30.2713	28.8273	30.6765	23.152	42.8809	41.6816	29.417	34.4163	24.2229	136.973	152.287	134.013	171.739	145.876	173.146	149.513	142.685	193.906	151.409	163.993	163.659	151.268	164.702	204.836	308.234	286.18	279.846	321.894	263.383	315.089	330.752	330.211	273.86	300.313	385.456	344.65	357.588	324.523	352.797	336.657	338.002	334.465	330.526	297.037	290.154	301.306	279.622	287.896
C5H9orf78	11.2946	11.1716	11.3783	10.4314	13.0395	21.2438	18.7699	19.3911	18.5088	17.6355	100.526	104.397	87.5456	97.9776	94.2793	108.503	119.306	113.612	122.495	103.395	72.3908	76.8208	72.0616	85.4317	74.8251	78.7333	98.0573	78.9501	96.9766	95.1192	109.635	105.771	110.844	117.405	116.922	119.133	95.4941	106.145	101.556	99.2977	55.2815	51.0829	57.1338	60.7199	57.464	46.1146	39.7412	47.7639	48.0309
cactin	78.1554	47.571	75.0808	81.5425	82.6744	74.7283	69.6899	74.4083	85.8275	84.6659	64.7827	64.3734	63.0197	75.9049	71.7328	63.341	67.7112	62.9976	62.2703	59.6269	94.4776	91.995	91.99	78.688	80.9374	103.893	102.536	99.5576	95.6049	97.3009	99.8755	106.712	97.4408	109.054	99.4801	90.2153	69.4402	76.0774	77.3091	76.5781	51.7207	47.0545	50.6117	51.9199	52.9359	43.8672	46.0598	37.6746	44.8259
ccar1	10.4442	9.89556	10.9415	12.52	9.34774	16.2259	14.9914	17.319	17.2082	20.3971	20.1615	13.1921	19.5757	17.2439	18.2735	11.6642	12.6506	13.2085	14.7132	9.73385	14.6622	15.0266	15.9975	13.2175	10.8249	9.97116	10.996	13.767	15.4956	13.4823	15.5909	13.2395	12.7606	13.943	11.3523	18.2216	13.5713	15.2564	14.0368	14.2151	37.0173	35.3551	35.9143	46.9501	37.0053	37.1402	35.5257	32.6549	40.7513
ccdc12	3.94236	2.3137	4.59926	2.12736	5.05468	22.7073	18.2327	22.6772	20.6172	18.0029	108.297	97.891	77.4861	88.1923	89.7081	95.9167	97.9609	119.368	108.406	80.4041	84.5787	97.214	70.7011	97.7575	103.42	94.6408	78.5948	73.3954	89.8227	77.4809	69.5379	50.2158	68.4643	78.2645	68.7856	106.837	70.2137	76.4396	75.0264	68.0656	146.585	140	129.779	146.786	103.351	120.864	118.446	127.628	130.487
ccdc130	6.19349	2.09062	4.67483	4.56055	5.10611	7.62335	12.843	9.70778	11.1108	11.0958	60.4901	73.183	54.1524	56.7881	61.4773	76.4367	73.7612	75.3532	76.4721	68.4091	37.8996	29.6761	40.5775	34.2582	38.874	31.2876	21.107	29.3639	23.4296	25.1002	33.8544	31.4218	32.5149	35.662	36.9894	37.129	26.2293	30.9214	30.156	26.6852	19.7785	17.5885	18.1497	20.5739	18.3191	18.4423	15.9818	17.8461	17.9298
ccdc94	8.8834	7.86117	11.4014	11.3817	10.6024	45.4549	39.7793	38.2314	35.082	42.2092	158.314	163.799	151.439	175.049	164.496	153.466	144.184	154.808	144.441	144.626	124.747	142.667	127.543	130.199	121.835	77.497	73.3683	74.1876	72.4315	82.4781	80.9421	67.9006	67.099	79.0841	75.7345	80.0142	55.1773	70.5174	68.744	66.2807	54.9828	56.9929	54.7112	56.4678	53.4859	53.0227	48.1191	54.793	54.173
cd2bp2	415.673	188.006	268.304	302.07	290.322	291.929	316.258	346.855	336.753	314.978	221.433	186.962	160.124	173.61	165.98	195.515	205.93	233.535	212.347	182.558	241.207	274.855	222.725	226.287	297.645	192.734	201.075	190.558	243.943	217.321	138.304	131.954	176.99	178.652	154.545	192.459	79.7768	96.4985	106.976	99.4558	104.479	107.851	100.4	113.73	92.712	102.377	97.242	110.686	108.419
cdc40	232.782	205.703	242.505	210.896	218.22	235.371	237.122	266.939	251.243	247.484	176.646	184.477	194.293	188.948	189.952	159.804	158.916	159.115	160.564	157.495	121.212	136.688	138.187	136.741	126.89	107.918	98.7553	94.986	94.2634	105.828	129.642	125.179	124.447	122.212	130.076	96.4207	91.4744	105.834	95.734	90.8592	57.3558	55.3311	56.1908	56.5066	51.6149	49.2262	44.6261	45.7972	48.6188
cdc5l	35.3824	24.6781	36.4323	36.0554	30.4713	44.6069	38.1831	40.3433	36.7639	40.0982	222.908	214.9	222.528	230.43	215.964	333.3	295.817	309.361	290.25	298.091	230.412	274.366	209.421	218.057	230.941	186.308	172.534	164.656	175.459	195.217	182.706	186.279	166.102	184.075	165.684	134.276	129.62	144.179	138.365	135.392	84.4497	81.8249	94.7523	93.1126	91.8661	74.8386	73.6519	66.2677	77.5886
cdk10	3.62269	7.70086	4.89361	6.59922	5.94245	11.3139	8.74776	7.75393	10.303	11.2103	25.3742	22.5947	27.3488	24.9042	25.7386	30.7196	25.2193	25.8694	26.706	21.5885	25.0941	25.1051	17.2111	19.4407	20.4951	14.9277	15.026	13.0743	13.6341	11.0006	7.77761	7.9395	6.55919	6.59175	8.02405	7.68057	6.54454	7.36295	10.8703	13.57	15.3625	13.6615	14.5724	17.0697	17.7378	11.4264	13.9987	15.3677	12.7648
cdk11b	143.559	202.85	137.277	134.634	132.188	157.81	147.138	156.985	166.189	165.547	164.164	154.647	165.398	165.586	147.476	150.601	139.543	129.079	143.702	120.865	168.914	182.298	170.927	166.098	171.433	200.77	190.085	178.073	190.859	184.878	194.102	184.711	173.184	199.843	174.458	187.94	136.094	174.914	172.069	167.604	87.6318	80.7621	85.3924	90.5393	90.4794	81.9863	80.8329	69.1707	77.1631
celf1	160.773	105.107	163.995	169.472	171.477	145.415	136.645	141.452	170.119	165.182	132.416	154.075	140.071	163.991	147.511	106.118	103.209	113.398	98.7504	109.134	96.3517	89.2537	75.037	78.1108	68.8223	96.3256	92.9963	92.2996	95.0595	85.0219	108.631	100.641	97.4278	101.014	111.526	132.572	125.34	142.329	134.073	141.312	183.484	172.715	184.736	183.91	191.577	127.03	109.075	107.28	127.513
celf2	0.330986	3.20575	1.608	2.82324	0.757263	1.60346	3.24645	1.50242	2.32974	2.14073	5.62177	6.43504	6.45167	5.51981	6.56133	6.24131	6.82712	5.47558	7.32935	7.9136	3.51027	2.68065	6.73384	2.69943	6.10685	2.37107	1.00758	1.07606	0.212339	1.52879	0	1.0994	0	0.927664	0.664061	0.26156	0	0	0.424311	0	2.41321	1.98308	2.57111	2.7821	2.4499	9.13264	7.04008	8.59357	7.91977
celf3a	10.4082	6.65515	7.03095	6.17381	6.45953	13.2685	13.3523	12.7389	13.5473	13.9317	22.8587	25.2607	19.8776	27.023	26.2456	21.4316	24.1547	24.3043	23.9436	19.9003	5.3525	15.845	11.618	10.2579	12.0941	4.39811	3.4185	4.19859	3.33637	4.94076	4.48465	6.09501	2.70176	5.15979	3.08599	2.42245	2.44258	4.28927	2.6701	2.03002	16.9935	8.89765	9.69753	14.8252	6.98893	16.8172	19.9054	15.7267	20.4301
celf3b	0.455586	0	0.376261	0.357326	0	0.290676	0	0	0	0.74441	0	0	0	0	0	0	0	0	0	0	0.40429	0.385618	0.401417	0.357759	0.383088	0.413482	0	0	1.88559	1.12709	1.22441	2.03955	0.749016	0.355191	1.05298	2.00119	0.91726	0.833121	0.356069	0.851544	2.89506	4.83529	5.03179	4.5371	5.16298	9.02207	5.30613	8.676	6.15665
celf4	1.27264	2.66007	1.38397	3.28561	1.43746	1.86497	2.11268	2.83278	1.76121	2.47804	1.05305	0.537154	1.67166	4.06347	0.904609	2.77393	2.19932	1.18342	3.12316	1.06845	1.47104	1.06822	1.345	1.19154	0.880592	0.749999	0.292502	0.501167	0	0.493398	0.451744	0	0.249419	0.472713	0.205206	0	0.226888	0	0	0	1.08189	0.814722	1.23228	0.511265	0.508412	1.41176	2.23234	0.784479	3.18721
celf5a	1.15658	2.4442	1.67332	1.34702	1.76579	2.08495	1.93022	2.82181	3.29579	2.78064	1.20189	1.15158	2.55807	0.808549	0.822928	2.03407	2.05803	1.81302	1.1422	1.49994	1.01465	0.278703	0.863849	0	1.20522	0	0.624914	0.703807	0.481641	0.257107	0.484709	0	0	0	0	0	0.242186	0	0.223767	0	0	0.218563	0.215687	0.470007	0	0.378498	0.25516	0.420641	0.221646
si:dkey-205h23.2	0	0	0	0	0.504004	1.84144	0.876644	0	0.533724	1.31559	0.541218	0.852963	0	0	0.698857	1.14228	1.16526	0.687392	1.51253	1.4146	0.571342	1.10028	0.567184	0.505965	0.273381	0.291366	0.930709	0.795354	0.542484	0.25564	0	0	0	0	0.217475	0	0	0	0	0.512272	0	0	0	0	0	0	0	0	0
cherp	30.981	28.2352	33.281	29.744	31.7343	65.0826	52.7405	57.3604	59.0759	57.0956	144.783	142.743	160.839	155.606	147.406	147.903	127.749	129.84	135.05	117.72	127.575	136.668	122.807	116.686	120.795	155.093	145.416	141.348	142.808	143.634	204.543	197.179	192.527	204.136	186.005	230.837	177.278	200.968	179.929	190.507	119.992	108.442	121.584	124.215	135.325	104.283	99.5637	89.8699	103.506
cirbpa	1507.27	1161.88	1254.51	1443.61	1391.65	1272.7	1277.7	1376.34	1428.53	1429.76	860.004	886.236	780.896	842.254	861.601	931.543	908.188	917.389	944.508	896.799	1602.24	1638.71	1624.16	1544.76	1683.78	2389.08	2418.67	2567.77	2651.93	2272.16	2392.53	2465.48	2574.52	2595.6	2422.97	2224.47	2521.17	2761.14	2574.65	2624.02	3233.27	3167.98	3229.47	3214.59	3048.75	3149.38	3492.69	3425.4	3526.09
clk2a	8.08614	8.19284	9.94998	7.1504	8.59815	5.4904	4.82456	3.81291	4.67636	4.60503	6.50915	6.05593	4.60881	5.08776	5.83635	2.77741	2.93146	2.41655	3.61137	3.01084	9.19012	12.3808	11.7215	14.0499	10.3174	18.354	23.9676	19.0785	19.0686	17.3664	30.9135	31.8782	25.2175	31.0157	27.6941	42.641	32.0798	40.5993	37.3833	38.7169	46.161	41.954	44.9454	39.7676	39.7013	43.1953	50.7874	40.1286	53.0598
clk4a	54.9421	61.7284	51.5414	61.9445	55.98	50.8786	54.5178	52.552	57.5894	62.1999	148.835	165.694	148.529	162.78	160.878	113.434	120.784	112.573	115.851	108.853	90.2261	85.3918	84.1507	101.792	83.0345	98.0401	115.463	120.921	118.858	97.9982	84.1219	78.1768	74.0705	77.1626	71.8838	90.3466	102.264	101.41	113.366	98.6145	85.5315	71.5829	76.7382	65.486	72.0176	91.3089	107.475	79.8924	104.841
icln	102.421	80.2642	105.338	106.939	100.646	66.3998	62.0584	67.1866	70.6108	66.8958	77.2586	93.7207	74.5747	80.2819	78.3442	86.9434	84.9158	93.0193	77.0907	88.1271	39.6494	32.9227	40.3762	49.3048	43.1434	19.0995	14.6839	14.6103	15.6349	15.7784	7.54419	12.557	12.826	11.245	8.98798	13.3464	14.2822	17.1208	11.3444	14.0738	20.0713	26.1648	22.5061	26.045	18.9014	44.6283	36.0225	42.9791	36.8256
clp1	5.45437	2.56445	5.8471	5.37251	5.1228	13.5667	7.29558	9.73737	11.8702	11.2059	35.9644	33.1387	33.855	45.3844	35.3573	43.2026	40.0831	37.3903	35.7564	30.8441	38.6789	39.362	38.8599	31.1456	30.8017	26.5723	23.33	19.9599	22.3926	24.0225	18.5892	17.2497	13.2855	14.2523	17.114	14.7827	13.2155	13.1229	13.9718	14.0419	12.8384	11.8689	15.1966	13.7168	16.3793	13.0311	11.9484	10.277	13.4229
cnot4b	5.19429	5.17738	7.84496	7.91237	5.81473	6.63779	7.52902	5.78906	6.20692	6.54434	88.422	100.938	99.2559	104.357	100.426	123.469	115.833	115.747	119.961	93.1277	65.4425	57.8637	59.3752	64.6339	56.8796	13.7389	11.6199	9.48992	8.33714	9.24185	5.03419	6.97668	6.23636	6.05728	5.61897	7.16086	5.77561	5.43834	7.06091	4.57397	9.23647	7.31799	8.13984	7.9455	8.05613	8.65457	8.22345	7.54215	8.18073
cnot4a	2.00845	2.2508	2.10123	1.97169	2.06323	2.19498	3.43194	2.47257	3.72261	4.62777	37.6472	42.3274	47.3237	47.6908	39.9027	46.8316	47.5694	45.1088	46.2516	38.7567	28.1088	23.4101	23.2969	22.0574	17.8163	21.4699	19.9211	22.4283	16.3906	21.8358	22.3327	19.8091	21.5846	23.9685	22.4666	41.8795	17.2066	23.3856	27.3773	27.9548	20.0623	17.5174	19.435	19.3883	19.3894	16.7524	15.1772	11.3597	15.3366
cpeb1b	376.697	219.694	368.415	315.08	348.227	437.139	367.861	390.649	414.153	384.508	211.674	208.626	218.78	283.48	216.173	191.78	155.079	199.471	166.522	162.252	45.5434	60.3312	46.2507	55.8686	53.5984	24.7426	9.62771	9.10197	8.47909	8.96102	4.78552	2.70584	3.11721	3.62385	3.65828	1.63942	1.07915	0.795096	1.26814	1.28884	0.555084	1.04686	0.857869	0.706165	0.953202	1.20433	1.36639	1.65481	1.43882
cpeb2	0	0	0	0.306128	0	0.316421	0	0	0	0	0	0.342204	0	0.729037	0.280155	0.343409	0.350513	0	0	0.34022	0.687266	0	0.341411	0.304378	0	3.81818	4.1083	3.74292	3.89434	2.45926	9.30535	2.72626	4.00342	5.79965	7.26148	8.87053	5.50177	9.13107	7.57798	6.42327	5.53011	1.7416	3.08213	5.03014	5.32312	4.08347	2.67575	1.49689	3.27168
cpeb3	2.52059	2.03472	2.28575	0.785335	1.73605	2.23045	1.69328	2.0522	1.44246	1.41888	1.88258	0.87908	1.75853	1.64229	1.98531	1.76957	0.900102	1.22482	1.50583	0.874802	0.883225	0.848301	0.87485	1.94216	1.04527	0.896145	0.238429	0.610687	0.2089	1.17698	0.552213	1.35901	0	0.578266	0.670095	0.986569	0.185364	0.225659	0	0.395968	0.807354	0.499319	0.330531	0.407929	0.828993	0.819181	0.387563	0.47926	0.504466
cpeb4	25.6543	31.956	31.8093	36.4401	36.8412	50.3134	52.2895	46.1136	58.8314	54.9755	193.895	199.782	208.669	229.9	214.379	224.791	191.014	203.179	198.462	170.435	118.147	116.258	93.6327	105.018	91.841	46.3755	28.9941	34.3585	33.3684	35.7943	31.8137	32.2721	22.5948	33.6785	26.3628	23.3972	19.4012	28.4349	22.9257	19.3358	4.28603	4.46251	4.40135	8.29494	7.08878	5.47176	3.4404	3.22057	4.74231
cpne1	30.3644	39.9564	30.6	28.3894	33.8478	39.7206	37.0902	36.7862	43.0585	43.3583	69.9463	74.4847	68.5874	78.7272	66.5565	39.9603	40.0766	34.8599	34.4211	32.8444	68.1391	69.7743	79.6378	59.8875	51.0468	41.5923	43.3836	42.1141	51.4	54.6156	37.5887	41.2935	35.2649	39.4218	39.8805	29.3255	27.9968	28.9541	23.7038	33.5988	31.5218	36.7945	37.5895	33.484	32.4371	39.5802	35.9351	31.4445	39.8462
cpsf6	232.627	283.397	210.285	219.257	251.311	219.009	189.932	182.535	234.802	224.17	246.348	256.221	251.123	284.155	249.673	217.963	200.761	215.207	211.325	199.318	210.331	228.606	256.334	229.48	220.944	297.616	349.034	357.635	323.861	314.792	400.121	414.354	350.274	384.232	375.32	474.787	384.752	406.191	405.33	395.75	303.016	310.117	311.081	310.632	326.092	300.568	302.256	319.556	286.675
crnkl1	62.879	50.5518	50.2607	51.749	47.1192	41.584	42.5581	45.1993	47.2868	50.8238	36.1964	32.7005	34.9493	35.1424	36.2901	34.8657	37.7561	34.3604	32.3365	31.3347	48.9512	58.8478	58.0966	51.1466	45.338	83.4212	85.5255	72.9536	85.4477	77.9094	91.4605	87.6194	87.6326	99.5927	89.55	103.283	68.8338	85.5243	84.9859	80.3461	60.74	53.4568	55.693	52.5247	58.7393	50.8335	47.5361	46.4003	53.694
cstf2	276.992	289.935	295.424	283.106	278.079	250.205	221.278	262.105	239.416	250.151	244.361	205.102	220.016	226.982	217.205	198.606	188.545	194.367	181.367	189.126	239.141	258.369	231.057	208.772	237.45	305.169	306.203	286.415	289.24	283.624	323.138	376.443	315.438	340.079	324.272	220.384	277.182	270.009	268.436	301.989	210.604	213.23	215.801	220.51	210.54	210.907	204.311	174.093	196.203
ctnnbl1	133.142	106.826	130.077	133.413	133.28	141.531	127.918	132.403	132.453	132.649	76.5514	84.8541	86.6854	90.8173	79.9722	86.5028	78.6206	73.6873	81.0925	85.2702	84.5829	89.2451	76.2896	72.1117	75.7299	84.8796	93.9351	71.0595	94.0036	81.1769	86.3596	89.5587	76.2804	85.7373	85.3624	62.9643	62.8429	67.6031	71.6226	68.8664	70.6463	66.9062	68.4612	70.4867	72.68	71.1378	68.6915	69.8478	72.8284
cwc15	129.04	102.513	124.104	112.436	116.462	217.915	220.177	224.746	202.811	209.205	214.826	241.944	196.63	212.183	224.74	226.792	229.62	222.327	212.152	225.128	216.255	235.888	211.401	208.88	224.492	258.922	261.439	275.969	278.615	265.739	250.593	238.975	237.061	257.073	231.857	233.918	228.679	237.714	230.959	223.679	183.034	190.407	176.734	178.46	153.397	177.419	163.511	175.522	180.958
cwc22	16.4326	15.536	22.5761	19.3832	19.2379	37.0552	31.2989	32.6088	28.1134	32.9916	112.68	112.255	115.713	129.135	114.608	124.572	120.202	120.7	121.211	94.2917	124.275	138.415	109.39	111.909	114.239	108.343	97.8712	85.3647	109.981	105.899	85.5577	77.5313	83.5863	89.2744	78.5179	68.5812	51.0603	65.1618	70.7274	63.3179	48.6218	37.4462	42.1053	51.0627	47.2655	40.3395	38.6369	34.6045	40.6672
cwc25	97.6936	57.1153	79.7562	79.9957	77.2661	92.9564	97.4346	108.666	98.6117	104.349	113.013	112.299	95.559	109.173	103.99	113.91	116.719	101.538	111.717	107.476	106.897	122.313	118.363	103.278	135.22	87.3706	83.4167	78.4196	92.6852	92.1162	58.9025	57.1566	61.4048	55.6047	52.9483	55.1682	39.7921	37.9214	40.0369	36.3111	48.9467	47.2912	48.2743	43.6613	42.9527	45.9686	46.9305	45.2492	51.8054
cwc27	14.3701	13.8913	14.2581	14.5766	12.2436	17.051	16.7712	17.7122	14.0242	17.1443	56.7707	61.5361	53.2658	55.7676	54.9649	60.1628	53.3872	55.2179	51.1249	53.3558	46.9979	62.3829	51.0301	39.7511	44.6572	29.0018	28.0964	24.3688	27.1921	33.1244	17.9588	13.6013	16.3389	18.3514	19.3043	27.9717	17.6379	18.3817	16.8474	19.7715	33.2618	31.4393	33.1335	33.9822	33.8646	24.5985	26.9347	25.3394	27.3511
C5HXorf56	12.6338	11.7179	11.5346	10.9065	13.0492	16.2165	18.8548	14.3309	15.107	15.2138	19.1092	20.1777	16.033	16.9864	16.5103	18.53	17.6529	20.0268	20.9879	16.7312	16.8101	17.1476	12.0352	14.5971	15.2387	20.3931	16.6941	17.7462	19.958	20.2122	16.611	13.2239	18.0793	18.5766	17.6275	18.5805	13.3386	14.1762	15.1796	12.6713	14.1839	14.7906	14.0792	14.1292	14.3202	12.3759	11.4188	12.4434	12.1355
dbr1	152.422	118.994	155.106	139.007	155.88	200.104	185.665	190.983	191.4	205.438	171.069	185.639	172.353	191.511	183.789	169.336	165.862	165.18	163.959	151.783	166.497	198.341	157.91	154.925	150.95	115.897	110.812	106.613	111.551	121.092	64.7116	55.7408	62.2666	71.3005	62.0649	24.0689	20.9645	21.3249	19.1022	21.7321	24.0688	22.0947	24.4924	23.2145	23.4075	18.1041	22.8582	18.7546	19.4627
dcps	38.2952	32.3734	41.0303	37.6206	40.1203	58.3625	57.112	58.6749	57.0039	59.255	83.2238	82.6107	80.5051	94.518	88.9254	95.9204	89.5113	101.164	106.657	95.1121	99.2294	115.084	94.9103	95.5851	80.0388	123.945	108.677	117.225	110.549	116.69	104.231	97.3428	97.5251	90.6375	102.204	69.5914	63.7217	68.8766	60.5315	72.7133	34.0855	32.7523	32.2243	32.368	29.6723	31.3967	29.7989	26.776	28.2643
ddx1	2.78825	3.71641	1.42652	2.94149	2.14651	11.4549	10.8522	9.6977	8.14035	11.266	28.5487	25.9705	30.7266	24.9024	25.9547	23.2406	25.88	23.2587	21.6957	23.2367	5.42551	6.0297	4.81055	6.71637	5.90429	2.55098	1.26423	1.23205	0.956828	1.48508	1.974	1.18928	1.9978	1.16751	2.17493	2.48539	3.89824	3.966	3.44302	3.82004	11.0893	15.0124	15.1098	14.3913	14.691	16.8187	14.667	15.1825	18.938
DDX17	45.8473	33.4433	46.9633	43.6496	42.5306	40.0285	34.1652	35.0577	38.7629	46.8352	40.1649	38.4792	39.2918	44.7214	42.6369	36.8646	30.9884	33.9088	34.7564	30.9239	61.8392	64.1049	56.9284	53.7085	45.8532	117.411	102.932	109.686	111.455	99.4164	140.166	136.521	119.893	131.409	127.595	128.63	107.666	139.466	122.696	125.491	38.7597	34.7297	41.4405	44.7776	35.9353	42.3225	43.8222	38.0422	45.5114
ddx18	74.1609	57.5958	61.6631	70.1064	62.1638	100.513	97.1162	114.635	87.2821	96.4554	180.033	181.126	193.913	170.453	158.901	170.63	176.487	172.849	184.192	175.977	168.889	197.245	164.55	170.664	173.09	204.059	205.725	196.866	224.712	203.405	244.202	214.294	249.18	248.804	238.653	197.803	211.414	245.581	224.44	224.012	198.77	182.93	178.78	190.413	171.437	147.98	129.8	135.649	144.108
zgc:193690	10.6172	12.0463	16.4279	11.4432	10.7056	20.6851	17.7591	17.4204	21.1139	19.925	31.9322	41.5196	44.19	42.4907	45.0312	36.8389	39.9248	33.9812	44.5332	39.9481	13.8883	15.5134	10.5487	12.4755	11.2475	8.1211	3.85904	5.2685	4.53942	4.44059	3.00808	2.74243	1.04372	3.04545	3.2742	0.871712	1.19838	1.32017	2.56653	1.84892	5.44442	5.26256	5.29054	4.17729	6.94509	5.38718	5.42301	5.12515	7.74168
ddx19	116.745	106.765	112.756	118.89	109.163	256.349	234.82	254.351	216.693	223.846	283.953	278.797	308.551	316.195	306.051	284.487	278.113	281.484	302.174	258.472	335.059	381.122	283.285	307.38	313.393	372.385	354.439	369.341	374.537	372.232	382.327	337.165	357.581	403.075	404.743	236.26	211.447	256.532	265.5	267.869	122.899	117.039	118.503	122.228	119.146	87.9307	79.7837	75.9755	91.7181
ddx20	36.6645	27.9147	42.4578	37.8025	36.8186	33.5178	31.2872	29.7812	26.907	30.4485	57.978	60.3108	60.2995	58.7358	63.2212	56.0689	55.166	58.8733	54.0307	54.4609	39.3218	36.1545	39.7704	36.5726	40.313	22.3553	18.4635	19.0144	17.8693	21.1398	17.8068	19.5503	15.4275	18.7908	17.8485	26.1574	21.9188	19.189	24.0202	25.0851	27.7525	26.6551	26.1368	31.7343	26.8272	23.7217	21.5415	21.2689	22.965
ddx21	38.5851	49.3319	36.5071	47.8767	41.6554	50.1866	44.228	48.5561	58.0377	52.6004	147.452	146.195	132.543	136.764	156.656	135.313	134.974	106.078	132.188	122.823	169.846	167.128	200.759	185.202	203.254	211.012	207.673	199.474	205.011	210.863	192.258	234.836	196.353	199.354	192.521	153.835	178.271	176.85	166.931	217.819	260.278	250.283	269.509	233.677	214.904	269.588	331.299	313.915	278.753
ddx23	35.7676	28.7156	35.7943	35.6805	40.9263	28.0819	27.2019	34.0881	24.2066	25.4013	79.0571	86.9247	78.6228	85.4808	88.5584	82.7705	79.7133	81.5371	79.9817	76.4835	107.14	108.257	108.276	96.1449	106.941	147.755	154.902	140.555	158.96	153.774	159.384	153.78	157.773	171.902	161.067	117.823	119.113	133.6	134.212	136.012	85.2523	86.6086	81.0881	92.7567	87.5962	72.7478	73.9433	71.6351	75.735
ddx26b	1.10628	0.352835	0.799587	0.539651	0.530026	2.79833	1.69016	1.24287	1.59077	1.23088	4.94318	4.95911	6.13349	7.48213	6.29537	10.8173	7.92165	9.32283	9.64369	9.01895	5.34593	5.85088	6.36608	4.80749	3.88827	5.04813	5.24449	5.93354	5.98124	5.82431	5.66116	5.7685	4.36403	4.13512	4.88022	4.68439	5.50523	5.70364	5.88718	8.71919	6.10933	6.66134	6.81849	6.25303	8.2737	5.82671	5.8347	4.63689	5.52374
ddx27	30.4053	23.6495	30.7716	27.8436	24.3732	36.0665	37.4167	38.2477	34.4529	47.2382	119.557	116.726	124.755	117.611	109.516	104.96	99.7382	98.5055	107.129	88.6462	114.008	106.862	100.965	95.4258	112.838	94.6888	94.8945	93.0832	96.9844	94.774	122.978	112.97	118.236	140.654	124.602	139.486	107.771	139.886	137.606	120.063	118.863	109.212	122.432	125.808	111.226	91.6104	84.6023	78.9075	89.2131
ddx39b	1558.51	1304.14	1608.52	1603.83	1409.16	1792.37	1654.44	1922.1	1694.8	1718.81	1046.03	1010.47	1062.2	1069.67	1103.14	982.712	961.715	962.144	984.141	1015.39	1291.06	1501.38	1266.65	1218.28	1396.65	1663.81	1718.49	1589.82	1662.61	1652.29	1852.66	1934.31	1908.59	1932.58	1734.91	1139.95	1558.13	1577.38	1560	1616.23	785.996	809.543	792.413	778.291	774.032	696.382	634.833	664.058	689.618
bat1	26.3825	24.476	21.5297	26.629	24.6512	21.5944	22.6892	21.9021	21.4605	23.9083	22.8312	15.6652	17.8942	18.6648	21.7347	16.1979	16.5005	12.9966	14.0622	13.2155	14.1435	16.7433	13.6789	16.0945	14.6943	19.8709	19.3205	17.2604	19.5971	16.9976	21.3783	14.6228	16.2567	19.3593	18.2525	11.1947	16.3722	20.3073	16.5742	14.5633	41.2831	32.2333	29.8241	35.4286	32.3317	48.1888	48.7555	41.9138	46.8859
ddx42	62.5256	41.3575	59.8153	55.5481	56.4049	62.9051	65.2828	66.1354	66.7542	70.337	79.3146	81.7267	86.9248	85.9743	81.6982	78.3	76.9497	74.9422	80.4889	70.2104	82.0741	92.6189	75.5659	71.1489	73.4536	81.8512	79.7641	75.8057	81.3517	83.8826	77.3484	80.9982	74.0371	79.315	84.956	70.0789	49.327	61.1472	63.274	58.9584	37.8385	35.2553	39.5547	38.3024	33.8518	31.8482	27.7308	26.7332	31.3159
ddx46	159.217	149.028	149.02	162.602	139.25	161.027	140.088	165.735	155.545	159.087	132.515	126.787	130.249	125.999	116.725	110.43	114.293	100.85	114.521	83.3762	140.197	156.542	136.879	117.896	134.718	140.457	148.073	138.736	138.83	134.063	133.752	137.856	140.639	168.243	135.361	128.835	105.317	117.369	122.941	128.119	90.3237	77.3017	86.0999	96.9257	88.175	70.6642	70.9405	59.8325	72.3276
ddx47	3.85546	10.96	2.75509	5.86111	5.28201	17.8753	17.7928	14.5689	13.5473	17.9738	78.3189	83.549	94.1981	86.8919	96.9196	83.9713	94.1871	67.1436	97.2748	104.514	170.969	148.393	173.096	143.185	161.41	230.877	255.041	220.626	228.11	237.035	363.199	379.366	359.412	362.695	316.639	492.819	442.418	451.165	443.923	468.391	339.259	345.196	348.625	353.952	341.999	321.945	283.344	256.386	299.074
ddx5	561.389	454.944	584.448	533.326	564.028	607.023	575.843	599.759	592.908	619.978	581.861	561.294	595.438	595.988	602.022	555.477	491.453	542.703	504.921	511.868	1664.84	1859.05	1732.95	1575.76	1615.97	2350.05	2216.95	2405.45	2302.22	2499.24	1951.09	1758.07	1751.13	1690.07	1854.99	1000.14	891.175	963.898	957.365	965.561	731.062	710.043	697.248	731.343	723.539	586.543	563.602	527.505	616.437
ddx6	20.0517	11.913	19.9385	20.0376	19.2766	26.0766	26.1303	27.3005	27.4405	27.6217	48.5217	45.8173	53.1373	60.9519	57.128	50.8666	51.3935	55.806	52.3656	47.5549	19.6572	20.3689	17.5395	21.0015	19.7638	6.67787	5.18759	4.20139	4.19676	4.0038	3.1104	2.88797	2.81425	3.26884	3.12893	3.72241	4.11716	4.43085	3.7912	4.21343	6.73003	6.73305	6.83567	6.65036	6.50774	8.20041	8.20531	6.80932	7.2186
dgcr14	3.54187	1.68185	2.03342	1.18372	2.65272	8.37002	6.1947	6.7625	5.48437	10.1583	36.7466	35.0527	29.9512	41.7668	32.8821	37.4714	39.0437	36.4983	31.9514	38.2	20.4942	25.3682	17.8046	15.4079	17.745	22.7843	16.54	18.0254	17.6319	17.8139	31.3926	24.2898	21.2462	25.1457	22.7511	30.163	28.5701	28.8595	34.5102	32.6196	16.8373	18.3753	16.119	20.6431	20.2492	15.1693	13.5542	10.5846	15.2253
dhx15	84.3274	58.6547	92.3727	94.6813	85.7636	78.0457	70.0022	71.6975	76.728	78.4086	97.938	96.4835	93.8854	102.679	105.357	92.8948	91.9555	77.2151	89.7822	85.7155	127.232	119.474	117.299	100.153	103.235	150.083	153.587	156.093	156.576	154.379	204.371	185.524	196.115	199.053	189.577	175.791	171.039	191.439	164.915	183.882	163.149	165.223	175.662	163.071	162.542	151.532	137.733	134.347	149.319
dhx16	30.3781	12.8192	16.6098	20.9114	17.9307	49.8394	38.4614	54.7267	37.2774	44.549	38.7728	33.7189	35.404	38.4116	36.1956	47.1627	48.3211	53.291	48.0091	39.4678	52.1979	55.3659	46.8826	43.5521	50.1588	72.491	61.5894	61.0896	72.9097	66.8948	68.3734	68.0091	74.1197	83.9744	73.1838	65.2664	48.9349	63.3926	54.7246	58.1783	43.3997	32.6244	40.659	39.2838	41.6197	37.3345	33.416	36.189	37.2758
dhx30	4.84034	9.22976	7.06819	7.02644	4.92849	7.40972	7.88607	7.43366	7.09444	8.37415	25.251	23.9145	29.4117	29.05	21.57	26.3303	26.0344	25.1234	28.9782	22.6085	12.5232	13.6597	15.2524	13.7156	13.9461	2.1034	4.85352	3.00919	2.09131	3.07916	2.10847	1.3143	2.12919	2.0176	1.48323	1.84302	1.9374	1.76176	2.02804	2.67063	4.96131	3.1232	2.93575	4.54995	4.30845	4.86128	3.83831	3.58593	4.72898
dhx34	0.350156	0.482863	0.845752	0.532495	0.805866	1.38828	0.704815	1.32269	0.929213	0.640212	12.7721	14.8437	12.5599	15.3262	13.0812	17.8284	13.8708	14.6111	14.9205	13.14	19.2275	17.9866	15.7353	15.5565	16.3601	14.2036	8.99431	9.68835	10.7827	10.4755	10.9006	12.0285	10.3575	11.0196	11.5679	10.1692	9.57168	9.85814	10.19	12.0275	12.5278	10.9102	11.9808	10.605	12.5905	10.3894	10.8493	9.18805	11.2328
dhx36	10.5179	8.45194	10.2685	9.90368	11.3806	11.122	12.1833	10.1033	11.9634	13.5472	10.4632	12.3975	11.521	8.319	9.23209	7.57386	10.5211	9.2852	9.68203	8.19646	2.36154	2.75928	2.97274	3.14974	3.09649	0.471035	0.748966	0.535221	0.44431	0.515838	0.39365	0.72059	0.643898	1.42428	0.625558	0.971234	0.968155	1.67627	1.67367	2.13006	4.99625	4.07633	5.26805	6.57568	4.46059	5.80005	5.43983	5.05466	6.06146
dhx38	7.97749	8.63625	7.28292	7.43288	7.5811	10.4474	10.0871	10.6408	12.1184	12.0999	26.0127	29.7956	33.5502	30.1213	27.7308	30.689	28.4395	29.5046	29.1965	21.6789	30.4389	32.8572	28.7711	26.0863	23.4786	37.1633	30.8143	28.1604	37.1072	33.7221	39.6094	32.7716	30.4593	37.8157	36.34	31.3113	19.3849	29.9508	27.7713	27.0166	13.696	12.17	13.4825	17.0994	16.1947	10.0647	9.14724	8.92247	11.9976
dhx40	0.155586	0.271359	0.279728	0.338862	0.328615	1.05961	1.40562	0.971806	1.13871	1.1044	10.2791	10.2222	13.4585	11.3122	11.9423	13.4743	13.9984	13.0372	12.5702	14.6047	6.22729	7.67763	5.61948	7.46761	6.1324	2.87205	1.68362	2.14527	1.98111	1.95263	3.17669	4.29657	2.46275	3.68887	2.88423	3.87825	3.32914	4.45382	5.64614	4.37336	3.61778	3.85834	4.35638	4.91442	3.69948	3.14888	2.44581	2.58277	2.52297
dhx57	2.97353	5.08321	4.74706	3.68933	4.34351	5.91122	4.24376	5.88336	5.05953	6.47872	23.206	24.9131	26.2093	27.8672	26.259	19.1797	21.2692	21.6239	20.6449	16.8151	9.67822	8.64029	9.21552	9.63867	8.47002	3.47523	1.94079	2.5488	1.63416	2.85769	1.51293	1.12035	1.73617	2.2323	2.17755	3.45871	2.89613	3.75045	4.0765	4.0015	9.85573	8.75777	8.06321	9.43942	8.06714	5.7203	6.50445	5.21189	6.89132
dhx8	77.617	73.6481	83.7572	89.1352	82.8706	83.1977	80.8946	89.3591	95.8058	93.0071	100.248	108.191	119.12	115.926	125.595	102.917	102.607	105.187	105.688	96.7268	130.983	131.61	110.784	106.037	97.072	147.856	147.394	142.822	157.993	148.141	161.248	147.074	140.989	154.252	159.112	88.0923	82.3518	104.711	100.372	99.3955	43.8564	38.8251	41.6821	43.8014	44.7029	32.4084	29.3621	27.2167	33.5397
dhx9	3.86243	3.10095	3.30059	3.4122	3.35584	4.37717	3.05249	4.22748	2.43169	3.30058	3.74139	5.98353	5.82692	5.64448	6.93698	6.12386	4.74661	6.55175	5.89997	4.95969	14.4931	12.5879	13.548	10.7407	9.96404	33.2642	29.4145	32.4849	33.4808	33.891	51.6207	52.0665	42.7834	55.4853	54.295	59.2069	51.5098	78.4271	70.2083	73.2321	54.3609	46.7309	57.007	53.7255	58.1786	35.4335	30.8388	25.3013	31.9023
dnajc6	2.00418	1.13588	2.13137	2.61472	2.35031	3.59236	2.88445	3.59682	3.10323	4.40624	9.52139	11.8342	12.6679	12.1372	10.968	14.9733	14.234	13.9096	14.6448	13.0536	14.7713	12.8014	12.8209	12.3661	12.4112	6.71025	5.11796	4.99873	6.47744	6.62289	2.90192	2.12019	1.38942	1.20746	2.12242	0.484127	0.406592	0.234579	0.479418	0.689127	0.313628	0.348337	0.499432	0.54262	0.75967	0.495026	0.63338	0.662604	0.461674
dnajc8	99.7627	103.515	77.8978	70.3182	63.7955	138.087	113.117	138.839	125.978	110.817	161.174	147.847	130.332	139.327	154.369	169.844	155.185	134.496	160.952	137.685	194.396	179.811	201.28	195.367	225.294	186.882	186.779	193.904	216.861	192.799	184.412	177.321	203.431	180.851	172.499	230.447	176.198	181.08	179.988	209.846	130.621	139.925	156.097	136.675	130.606	141.076	136.543	128.246	154.869
dyrk1aa	21.8782	30.3976	26.7998	27.5569	30.0809	49.458	38.3595	35.0738	44.74	52.5135	52.4148	64.4417	70.5136	66.8438	71.538	62.0273	54.5985	50.3536	49.9501	41.3218	42.2408	42.8665	36.7481	37.868	26.4391	20.4046	16.4268	12.6955	12.8131	10.797	15.8877	17.677	13.7986	16.0734	12.9956	23.1452	21.5334	21.2647	25.6405	27.9629	25.4114	20.0096	28.1326	29.4936	30.974	23.1583	27.7197	21.4474	26.1164
ecd	0.190094	0.68957	1.11861	1.34654	2.48042	12.6562	6.79874	7.84506	7.45816	8.88998	70.5023	74.3103	70.0003	73.4372	76.4884	69.866	61.7429	67.214	65.8263	63.2068	28.5085	24.5772	26.9439	30.0377	26.7265	10.8447	6.96107	5.30387	3.69649	4.21392	1.41945	1.94994	1.40329	1.47858	1.41864	2.62332	2.97955	2.78178	3.45936	3.83338	8.32882	7.79312	8.36674	7.39674	5.89023	9.83257	8.74806	7.69515	10.7023
eef1a1b	0	0	0	0	0	1.86927	0.560557	1.82757	1.99128	2.976	2.14654	1.9698	3.63533	3.44732	1.05522	1.44218	0.916723	1.9404	1.30201	2.1268	0.855996	0.701757	0.346485	0.156249	0.3238	0	0	0.518451	0.498187	0	0.711474	0.620731	0.519859	0.246528	0.646086	0	0.297098	0.290984	0.316552	0.256679	0.127103	0	0.130553	0	0.79936	0.211888	0.249511	0.20526	0.130304
eef1a1a	0	0	0	0	0	0.496729	0	0	0	0.165394	0.341945	0	0.331839	0.191398	0.442181	1.20953	0	0.138983	0.397851	0	0.618903	0.250398	0.471925	0	0.161886	0.502273	0.95526	0.328961	0.46147	0.10786	0.312387	0.527336	0.808924	0.540562	0.378756	0.744325	0.831399	0.494715	1.28048	0.331955	0.423571	0.256228	0.5282	0.319374	0.109974	0.669121	0.389263	0.244844	0.424987
eftud2	13.9178	11.9598	14.6415	15.6436	13.4061	28.005	24.0652	23.2861	25.4765	27.4552	86.3185	91.0905	101.425	93.6369	91.8601	84.3132	83.3435	80.9116	83.9128	72.1579	92.1284	98.3803	83.4021	76.2231	74.2233	126.489	135.111	109.654	132.209	117.847	146.186	138.091	134.354	147.979	147.417	119.24	114.088	141.208	138.492	136.824	113.187	104.682	114.828	116.136	122.617	92.8406	84.7953	78.9385	94.5852
eif2s2	488.137	327.053	425.85	376.25	409.243	390.362	408.386	404.309	408.344	407.104	284.89	326.564	255.162	287.34	247.268	269.518	256.262	269.963	260.263	259.033	234.868	233.082	272.914	270.334	300.546	282.43	310.707	317.987	334.235	294.09	335.69	325.394	369.771	380.372	345.905	523.219	434.795	460.467	473.344	396.01	882.897	965.712	863.16	890.714	795.636	965.379	913.62	1010.94	981.61
eif3s10	114.705	72.0934	98.1793	119.87	139.832	88.6627	97.6784	95.9113	111.223	116.105	120.864	139.298	131.006	135.844	120.163	126.742	115.869	106.546	116.376	86.7592	133.05	126.925	121.719	108.957	104.023	157.411	161.661	157.078	193.662	151.161	177.096	164.198	168.758	193.861	172.546	207.98	138.541	180.083	182.916	187.088	244.486	211.403	257.162	259.693	242.951	223.149	219.912	210.582	248.672
eif4a3	268.313	379.135	305.075	280.778	286.503	258.313	241.732	251.512	222.612	242.015	203.081	193.548	221.459	180.662	219.973	181.627	167.682	175.481	189.56	175.432	240.105	269.992	188.404	199.337	197.232	267.46	274.47	253.892	264.055	278.479	343.561	313.802	353.212	377.612	363.428	260.947	267.194	285.67	309.228	285.42	158.701	153.074	158.445	146.503	159.237	134.323	120.967	117.95	130.787
hug	49.2052	31.5256	45.7127	38.3851	52.1209	73.9632	75.1027	69.1669	65.75	66.5687	55.2162	50.659	64.6012	45.5435	47.9543	40.9612	36.7291	40.6631	33.1638	26.3093	27.5625	39.4396	34.2441	32.0794	23.8894	88.3935	79.3336	68.4342	74.819	75.1645	125.114	138.522	87.8462	95.5848	131.654	229.452	148.961	162.763	142.865	170.682	132.677	106.101	128.012	131.826	112.961	106.539	87.0207	79.0751	114.911
elavl2	170.124	121.874	177.078	175.963	201.563	127.37	124.972	118.288	120.871	125.976	73.9662	83.8493	70.9246	77.4347	86.9467	68.0908	65.7505	77.1943	70.7363	73.8193	35.4976	32.7152	34.7543	39.7234	33.8028	16.9335	10.5356	13.7251	10.239	16.6437	6.64574	6.08004	6.98	5.23226	5.43665	1.80266	4.14349	2.31563	1.96657	2.21802	1.06106	1.81543	2.73773	2.68385	3.1854	2.67022	1.67852	1.94513	2.18806
elavl3	0.36675	0.178784	0	0.234518	0.227931	0.082973	0.096912	0.237436	0.226848	0.225186	0	0.243663	0.229558	0.164116	0.208463	0	0.679723	0.189609	0.377235	0	2.06566	2.07787	3.02747	1.95001	1.69363	1.15092	1.85286	1.45755	1.03405	1.43116	2.21624	0.886207	0.48077	1.32661	0.460872	2.45113	2.24411	3.01736	1.42121	0.917969	43.2327	33.0619	38.2744	40.3114	42.8438	76.8586	86.1398	71.3879	87.7684
elavl4	0.07828	0.112461	0.142012	0.321897	0.126486	0.21262	0.292061	0.78667	0.192267	0.598704	0.07646	0.282693	0.428545	0.160318	0.319855	0.211446	0.292414	0.166493	0.173731	0.1419	0.346612	0.156116	0.259652	0.312187	0.419733	0.132368	0.209703	0.30743	0.12461	0.181515	0.177611	0.058078	0.132479	0.183602	0.215851	0.170508	0.956777	0.207676	0.124979	0.12362	0.506872	0.329808	0.335993	0.112797	0.575977	3.26136	3.18482	3.30576	3.7128
enox1	0	0	0	0	0	0	0	0	0	0	0.381283	0.402213	0	0.214839	0.155388	0.404613	0	0.318767	0.287377	0.187919	0.404543	1.11731	0	0.178091	0.557288	0.205261	0.218779	0.529123	0.179132	0	0.158008	0	0	0	0	0	0.159784	0	0.334236	0	0.854069	1.21843	1.05951	1.07159	0.550969	2.23762	1.42349	0.569706	1.97926
erh	603.715	459.421	516.661	495.736	563.967	634.996	638.997	605.527	604.171	599.71	379.606	375.285	352.79	378.085	419.947	450.317	466.018	490.959	443.832	484.458	519.487	603.796	517.07	529.463	554.615	632.442	711.028	710.204	739.586	695.838	696.78	698.014	666.9	738.7	701.446	603.008	666.956	625.904	629.537	622.042	430.314	450.839	432.145	450.15	422.39	336.562	310.802	381.796	345.75
ern2	0	0.410366	0.411719	0.122176	0	0.134375	0.425281	0.271096	0.273465	0.268844	2.34215	2.21256	2.08369	2.78543	2.38954	0.966346	2.84946	1.8468	1.48175	1.79689	1.28636	1.85331	2.07447	1.57731	2.36436	0.559788	0.315753	0.906179	0.391441	0.85729	0.344289	0.486169	0.507658	0	0.110809	0.371651	0.810929	1.54943	0.257873	0.61886	0.201748	0	0.206815	0.12719	0.136722	0.108327	0.606269	0.105555	0.210258
esrp2	79.3533	59.2987	93.6128	87.1745	90.429	68.1686	76.3354	66.8723	80.531	81.2213	70.2179	74.8137	73.0562	79.2594	71.5251	63.8132	61.1827	64.3444	60.5961	55.1572	53.0952	57.1915	52.695	49.8293	45.8423	25.7705	25.766	26.6978	23.6353	25.9565	18.797	16.6191	17.2741	16.6382	20.3241	13.8717	14.0494	13.5629	14.6564	19.5981	14.7905	12.8895	12.7538	15.3595	16.1231	14.9508	14.7724	12.9706	14.3247
ewsr1a	12.4764	11.1433	10.2278	10.4365	17.2868	16.0342	12.4755	19.4021	13.6856	19.7599	28.0438	25.7204	22.7575	21.3811	24.9036	11.0024	12.4297	11.5913	12.0049	10.5497	74.3779	79.9079	104.624	77.9284	86.9641	311.397	275.645	302.01	279.837	286.55	412.9	407.742	378.554	442.795	414.043	661.664	459.957	525.885	490.118	548.17	399.164	363.074	411.229	413.157	400.596	342.692	373.778	293.535	368.236
exosc10	9.92652	6.29965	9.42302	8.02703	7.86005	84.5295	64.804	74.0814	61.0248	63.8732	173.357	175.435	185.808	201.971	188.785	189.326	175.884	171.304	177.351	163.094	173.787	192.166	139.878	147.386	142.113	139.483	112.24	110.993	117.684	126.381	120.487	110.799	107.127	102.322	110.774	136.628	94.2254	111.124	102.976	105.223	72.4904	76.9651	83.834	83.6311	83.3513	58.1237	48.7222	50.2476	56.8894
fam172a	63.6307	39.1394	60.1978	55.5585	66.068	91.4229	91.3929	89.6158	86.7909	103.804	87.4508	85.5404	87.0805	96.2313	87.9242	90.2437	70.8046	66.1417	55.1435	70.7397	65.7224	62.7225	69.8967	58.885	42.4352	17.6586	16.4663	18.5187	14.2902	21.3533	6.6461	7.24231	7.36315	9.24375	8.936	1.49537	1.02119	1.64013	1.32772	0.906422	3.85892	4.82844	4.86816	5.22525	5.32898	3.78953	6.50543	4.29891	4.25914
fam32a	210.103	141.216	170.517	163.842	163.542	252.347	245.669	267.029	178.686	181.511	149.304	150.277	136.73	146.791	184.772	152.498	164.17	169.082	176.711	149.517	232.361	259.135	177.66	207.221	251.339	232.519	236.303	253.529	255.68	272.193	226.483	182.806	241.443	203.453	213.555	284.492	260.084	237.693	246.167	210.882	109.654	119.959	100.354	124.82	103.961	94.9274	101.895	111.918	97.8518
fam58a	9.0254	4.73186	7.93761	7.67064	5.96182	17.0449	16.9129	14.961	13.7649	19.5344	62.3176	76.418	74.9584	85.6082	75.3445	85.7489	84.394	82.259	84.5974	85.5969	50.4863	55.0657	52.6078	52.87	48.4359	22.0936	10.6695	11.18	13.0162	12.2864	12.2303	12.9536	11.6612	13.3579	10.9688	15.745	11.5527	14.7613	14.3612	13.2284	12.6806	11.0009	11.6241	13.0722	11.2552	12.7306	9.80452	11.8957	12.7465
fastk	17.7197	10.5836	15.3601	17.8408	16.8809	28.7856	26.3965	30.5796	30.9826	32.0379	42.0205	51.318	47.6169	54.3562	46.691	48.4698	41.5654	45.3723	44.5878	36.3911	22.1722	18.8148	21.5585	22.2693	17.7727	8.96	8.04691	8.41605	8.96655	7.15202	7.01896	6.74313	6.18141	8.2027	5.84465	11.393	8.69117	11.4125	12.9769	13.5849	17.0333	14.5664	16.6417	16.8129	15.7895	11.0341	12.4093	11.0418	15.7737
fmr1	52.8708	35.3119	53.4249	53.6123	57.1041	42.1681	47.999	51.031	48.7376	53.0354	66.4214	78.0401	73.4524	72.5791	74.8074	77.4539	74.7189	73.6978	75.9873	69.7344	40.197	42.9748	40.355	38.5977	38.229	29.0101	22.8776	25.0823	25.2748	27.1477	19.943	19.2965	17.7598	15.6039	18.589	14.6717	13.1418	14.2232	16.5196	13.7344	14.8225	14.7081	13.8639	15.1463	14.6016	16.1901	18.4622	17.8022	17.4236
fra10ac1	9.67338	13.9891	10.3231	9.42482	6.84007	7.60231	11.6616	11.533	12.2838	10.9465	30.664	25.6943	26.9924	25.527	26.0599	29.1975	27.8569	29.297	32.5648	30.4001	32.0299	33.671	30.751	27.3875	32.1964	26.4216	33.571	30.4756	29.8493	28.0615	28.3699	18.6083	24.267	26.6604	22.1669	21.9287	14.9421	17.8325	13.426	17.3398	26.342	19.1074	21.6633	25.0242	15.9863	25.4536	19.9514	24.9181	19.9453
frg1	47.8615	45.6298	35.1005	40.2629	30.7762	29.4182	33.5242	34.7671	19.9688	26.8273	51.4112	49.3153	48.256	48.8543	57.8403	57.0265	83.0716	72.7791	90.0921	96.9338	80.4103	95.422	95.2755	106.891	81.6395	116.597	94.4159	111.459	118.246	100.846	99.759	119.231	92.6251	128.236	96.9712	112.606	119.105	90.7535	104.288	85.6124	78.4434	83.8112	69.3452	71.8568	73.7989	61.4027	59.8004	64.8079	63.2271
fubp1	84.0535	72.6306	76.546	69.2423	74.6308	82.1173	66.9044	74.9142	75.1171	80.3123	134.466	134.076	146.007	153.688	149.483	134.795	129.264	139.879	139.203	111.609	183.186	205.121	171.444	156.985	144.015	360.895	320.136	349.505	341.397	337.524	439.111	444.819	377.994	442.808	436.578	448.348	353.803	505.923	466.348	485.472	253.316	229.202	249.564	257.11	245.816	207.459	212.296	190.771	233.834
fubp3	129.374	216.786	134.39	110.365	125.456	135.377	120.363	117.711	135.418	132.393	190.841	207.905	237.268	226.487	216.122	224.835	208.332	191.099	203.608	179.527	246.317	245.056	194.714	195.026	156.776	233.088	200.5	196.34	212.976	224.196	223.937	208.586	183.24	205.145	211.744	123.814	114.013	172.16	158.444	158.714	113.442	103.839	105.027	117.421	122.175	89.4271	69.9969	60.9466	81.8533
fxr1	268.04	200.526	226.784	238.985	268.492	266.004	247.361	279.606	266.932	265.358	178.214	187.45	197.363	222.059	163.65	201.356	164.987	170.135	190.39	154.242	152.991	156.342	160.186	182.746	155.527	169.854	154.696	186.337	126.574	157.089	155.091	163.56	175.853	152.736	135.965	182.917	107.521	137.888	121.345	144.674	71.7239	79.5707	74.6352	89.0769	68.8401	66.984	64.1721	57.2746	52.1392
fxr2	45.3395	38.183	46.2379	54.5666	50.2972	54.6399	57.8927	59.0706	58.4397	59.7433	105.886	123.026	123.866	126.66	118.115	125.472	118.268	125.445	122.487	98.1945	134.305	132.089	135.447	116.82	127.644	103.031	103.052	95.0623	107.398	96.2526	69.4324	66.0193	60.2954	60.2044	66.2319	46.4717	40.5006	47.8815	43.8539	43.0939	55.5868	54.2048	54.3202	53.1251	67.8416	76.6914	80.4224	67.5721	85.5779
g3bp1	75.1921	52.5172	70.3081	75.6026	59.2042	334.045	268.329	330.341	272.197	299.776	505.279	483.864	487.249	559.922	558.58	642.766	602.506	668.857	650.044	572.225	756.773	923.846	818.616	841.415	887.127	941.85	832.221	862.494	887.964	855.215	878.546	885.665	810.119	777.349	747.682	506.038	652.207	662.13	687.768	656.825	415.809	387.275	414.827	415.658	400.365	399.37	389.946	371.039	403.948
G3BP2	158.645	159.406	158.325	154.232	166.301	159.665	152.078	172.952	174.429	184.444	213.997	204.944	197.068	209.839	190.68	184.584	170.225	185.623	181.698	165.58	211.664	226.031	204.861	199.012	208.834	216.313	239.958	232.374	234.033	215.667	238.25	259.153	239.043	245.778	221.14	182.456	194.09	186.817	201.688	194.979	157.169	147.951	154.752	160.296	159.807	151.581	151.425	147.53	161.924
gcfc2	51.1585	34.3775	49.6142	47.9528	40.9432	50.1651	40.8433	47.715	47.8235	46.0123	67.3612	66.3317	78.4548	72.0546	61.0345	60.1985	64.4846	64.4509	59.6202	54.1375	26.4752	26.4152	18.8852	19.9691	19.518	12.0723	10.84	10.5058	9.85057	9.83433	12.3353	12.129	11.82	14.1299	12.1682	12.9641	11.4832	14.5913	15.3446	13.726	10.6706	10.8519	10.0866	12.3046	13.3196	9.82976	9.18019	8.44986	11.4799
gemin2	2.15961	4.19074	2.31018	2.45586	0.675519	3.02737	3.7996	5.88735	3.71137	3.31519	73.0419	79.5858	69.845	67.7036	84.9096	116.883	103.312	119.544	123.666	128.31	117.263	128.357	104.151	125.108	121.824	94.2683	122.186	112.179	110.757	91.7495	102.33	82.1621	83.2498	87.6231	85.7087	33.5265	57.3064	55.649	52.0398	65.3195	62.7993	55.6554	65.7068	56.5618	50.5781	58.701	61.6506	58.9362	56.2892
gemin4	3.7456	1.42962	4.31035	5.48166	3.34956	4.89823	5.14558	4.8513	5.30537	3.77847	19.6187	20.5151	21.8364	23.3835	24.9503	27.2983	25.8234	24.6194	26.8811	22.1337	18.7752	17.6134	14.0976	14.9608	13.9793	13.7802	12.6792	8.30518	11.5149	10.0865	10.3947	12.4938	9.20519	11.7745	9.19063	11.1095	10.5124	14.2115	13.3182	13.7484	12.3275	12.1632	10.9148	11.4618	10.3873	12.9693	11.0998	10.2628	13.0229
gemin5	23.8258	21.5421	27.4183	27.5867	23.8525	13.7629	14.6986	14.3297	15.17	14.0389	25.5835	25.2065	28.6122	28.3682	29.0111	32.3445	33.2307	27.3889	32.4506	31.1289	8.79299	11.6699	11.2833	13.0289	8.87203	6.11164	6.14178	5.56883	5.47223	5.12102	7.44889	8.34655	7.28888	8.93417	7.49391	12.4519	10.5677	13.6156	13.6511	12.9688	16.6348	13.6318	16.1047	15.4729	15.7094	12.0726	12.7171	11.4888	13.5172
gemin7	21.428	7.73193	11.4488	10.672	8.54232	14.8501	27.0536	20.2907	22.1281	21.687	25.2619	15.2114	12.6492	14.4264	16.7591	14.3863	24.2577	15.5439	18.2886	28.9158	21.1231	19.8123	15.3443	20.2292	27.2227	21.5484	15.6274	17.7722	15.6149	20.4461	17.6979	21.1807	21.1402	17.5409	16.8545	11.9652	16.7271	21.8586	17.759	23.5278	22.461	18.0265	24.4631	18.9093	26.2379	37.3677	39.0056	39.5792	32.4406
gemin8	30.365	22.6823	34.4181	34.09	37.6779	71.6194	75.7785	62.6716	85.4603	67.746	118.524	104.575	109.626	127.629	126.42	98.0508	108.148	134.404	121.296	128.37	52.1601	70.8616	48.064	80.0759	90.5397	25.5785	15.9164	27.9496	23.9623	24.1954	21.2962	24.1477	24.0669	19.5263	14.8042	42.4216	35.4962	32.9294	25.5694	33.0551	67.031	84.0184	62.3407	58.7696	55.1157	68.8725	59.3981	94.0461	78.8019
gnb2l1	856.69	1011.74	861.252	905.271	923.804	867.516	900.512	943.158	873.965	954.961	518.63	508.55	530.144	484.334	525.824	450.307	482.819	429.722	483.644	524.46	587.608	612.698	687.279	696.608	722.687	804.02	908.706	943.348	878.584	854.565	1043.64	1154.02	1116.02	1043.77	1049.85	1031.21	1428.82	1292.25	1259.33	1323.18	2069.99	2065.06	2018.78	1978.37	1865.75	2618.36	2660.02	2781.9	2676.09
gpatch1	70.0688	66.3382	59.675	64.8237	66.1616	53.5488	71.3991	94.7195	66.0404	65.6532	58.6496	36.5522	36.7636	34.9559	41.3474	26.3639	26.8184	27.7442	28.1925	24.1353	10.6289	13.0868	15.7237	17.3372	19.0881	13.7829	21.802	10.906	15.9009	11.9566	16.9897	17.4025	15.203	18.0964	16.5941	28.0511	24.322	22.8227	27.1323	24.1367	30.3517	27.3932	28.164	30.2419	27.558	25.286	27.36	35.9678	34.1498
gpatch3	14.626	11.0298	17.8691	13.8744	13.9203	17.2684	16.2914	16.4172	18.0602	19.9734	99.4485	104.498	100.438	114.529	104.37	91.2609	94.5084	95.667	95.7951	80.6719	47.4318	47.2251	54.0567	45.6344	50.7682	22.7766	22.2674	25.326	23.4026	27.9553	19.205	20.934	21.527	22.6459	23.0451	33.1341	18.2121	19.9522	16.2647	19.6868	11.4497	9.84003	10.8725	11.2298	10.6967	10.661	14.0357	8.37797	13.7281
gpkow	117.824	77.9419	93.384	98.5416	91.2788	92.4642	92.7713	101.322	95.4627	90.9884	122.466	124.233	121.127	133.846	123.211	120.238	116.758	123.32	119.428	112.851	140.309	150.52	119.17	118.189	139.15	74.5349	64.4502	69.9705	68.7499	71.233	50.7664	50.2651	51.2658	60.4655	48.9769	52.5015	43.471	48.4044	47.9955	41.0835	45.5558	41.7482	40.3849	45.6939	41.7905	40.033	46.8126	41.6235	44.4949
grsf1	4.09442	5.78955	6.09959	4.91272	3.6141	11.932	10.3019	7.8422	4.74849	4.42002	70.6571	74.9795	71.9233	68.0607	83.158	82.1024	84.4401	88.6524	79.6591	82.0457	82.3536	97.092	76.9748	71.6021	86.7294	74.3212	75.3062	85.1909	72.6547	75.9782	91.8537	98.3156	95.0554	101.822	81.671	84.8118	69.9941	90.1084	87.2668	85.3713	75.5395	72.2627	70.363	71.9781	67.5966	55.078	63.8549	54.4289	53.7946
zgc:103482	37.0522	25.4455	36.9743	40.3892	32.6376	121.338	136.047	127.335	122.309	117.541	356.17	392.673	338.025	366.968	366.11	388.175	395.94	407.954	389.066	342.082	288.219	257.545	266.594	231.755	289.931	128.947	107.456	115.88	130.162	128.528	93.2165	76.7095	98.0733	77.775	99.3813	44.0184	40.2501	54.6817	47.9558	42.4527	5.9369	7.10259	7.52704	5.1881	5.79748	3.30033	2.65766	3.98371	2.52595
hmx2	0	0	0	0	0	0	0	0	0	0	0.390057	0	0	0	0	0	0	0	0	0	0	0.400961	0	0	0	1.50242	0.800774	1.03619	0	0	0	0	0.372464	0.346819	0.303531	0	0	0	0.348776	0	0	0	0	0.31695	0.340824	2.27478	0.296818	1.48556	1.02236
hnrnpaba	2030.91	1368.65	1907.47	1787.69	1936.67	1555.76	1620.98	1596.22	1695.39	1754.29	1204.24	1179.11	1114.34	1289.52	1255.74	960.027	953.576	990.276	1015.96	795.836	1680.39	1779.82	1441.05	1336.86	1493.56	2702.07	2578.99	2498.63	2803.88	2701.45	3413.53	3057.15	3338.67	3531.41	3317.12	4078.13	2736.46	3788.91	3647.8	3609.8	3068.56	2989.55	3150.68	3297.91	2912.47	2166.97	2038.38	1956.11	2238.99
hnrnpabb	4647.01	3298.68	4245.22	3787.77	4282.09	3785.44	3760.68	3644.69	3680.07	3779.21	2410.87	2349.34	2379.37	2389.68	2516.64	2509.68	2355.86	2574.09	2485.26	2201.37	3357.64	3859.86	3127.05	3123.4	3086.35	3684.67	3823.48	3848.59	4189.95	3831.25	3874.59	3725.63	3919.16	4293	3832.06	3488.46	2701.56	3109.43	3022.53	3071.73	1422.26	1440.5	1437.62	1505.95	1326.8	1189.57	1095.79	1147.35	1197.53
hnrnpd	9.1404	8.30968	9.8788	6.78152	9.46136	6.66394	10.0416	8.68109	9.13193	10.2206	29.9213	30.7559	26.4697	29.0746	28.8563	30.8327	38.2101	33.2594	36.3149	31.8042	85.4439	87.7779	82.0548	75.3482	89.3333	227.841	243.051	232.922	242.86	239.875	287.311	249.763	274.319	314.237	262.101	333.519	202.113	261.871	259.331	257.584	113.023	118.648	119.816	125.821	115.007	78.4538	84.2414	91.1329	98.9193
hnrpdl	108.388	104.498	89.7397	107.042	82.1523	215.662	197.403	200.539	164.974	209.116	207.228	212.504	208.429	198.039	221.339	231.272	228.009	262.387	253.9	197.838	253.669	288.151	224.615	261.673	301.58	364.178	365.436	352.539	413.71	373.168	423.124	419.17	379.025	354.502	389.538	412.048	455.915	443.448	434.492	495.479	464.528	509.12	495.558	471.548	451.57	412.191	423.988	347.958	431.343
hnrnph1	4.18176	3.29147	7.01491	5.48344	5.63764	6.3072	5.17287	8.09654	8.99412	6.05799	6.05312	7.58827	7.57652	7.70628	10.1158	9.97199	8.41338	7.73935	7.39397	4.03301	12.2213	10.1011	10.1988	8.98528	11.2353	7.46432	6.76232	8.45593	11.1812	8.23288	7.13332	6.44764	7.61745	7.78386	7.99105	4.72056	3.23158	4.60884	4.98283	5.8242	9.84259	8.83563	9.76888	6.92612	8.52804	7.48722	6.62774	7.75057	8.67036
hnrnph1l	254.467	190.921	248.977	241.008	243.457	247.297	252.603	260.565	276.182	287.099	204.597	205.678	202.888	214.967	205.725	195.854	194.068	177.76	193.8	165.468	299.441	322.472	305.178	265.04	271.421	361.597	383.816	390.495	386.312	367.489	493.411	437.14	439.479	462.389	452.273	456.284	382.402	474.828	444.195	463.627	466.949	459.873	462.001	480.527	457.188	336.529	330.187	314.075	357.066
hnrpl	63.8528	54.3873	67.4932	60.6828	68.9705	87.0142	85.9655	68.7275	82.3031	90.3509	170.316	178.922	181.164	185.181	190.59	190.133	178.105	193.285	205.952	199.926	382.037	402.131	374.399	353.129	353.324	680.502	705.437	695.168	700.06	657.555	972.429	963.835	873.517	898.079	890.449	892.668	899.776	986.949	944.522	959.977	818.641	769.085	805.429	796.232	805.949	491.555	516.916	449.395	512.26
hnrnpub	392.196	337.609	406.909	412.804	395.763	312.058	328.709	303.506	356.83	339.307	405.73	421.361	468.489	442.563	464.537	424.975	412.509	409.298	429.74	356.306	558.189	631.028	511.091	496.015	451.48	766.24	743.423	704.825	794.581	764.374	869.114	769.404	773.411	823.131	831.767	675.077	560.838	695.408	684.399	683.426	300.563	272.136	282.147	321.177	302.758	221.136	214.876	185.686	220.097
hnrnpua	66.9721	78.3003	57.3419	59.1832	58.3714	89.555	86.6188	83.9363	87.0892	95.5643	80.7786	88.5164	90.0902	94.5997	98.7423	89.9544	92.8427	92.1473	96.4119	78.276	89.6787	97.0738	70.6406	69.7947	67.2611	82.7209	81.9254	77.5005	90.1539	80.3099	79.5515	68.9094	67.155	62.2074	70.6483	61.396	45.5534	65.2068	57.2806	58.7242	45.3274	41.9428	40.6206	46.6526	42.3746	33.8986	34.6736	30.6148	34.799
hnrnpul1	2.75125	3.23699	4.54068	3.08805	3.33518	23.3269	18.3856	17.3719	18.3134	15.9576	25.737	31.8049	31.0864	38.4342	34.4705	29.9932	25.9354	25.1116	25.5928	22.3559	32.6779	36.0153	28.8596	28.5818	28.0128	106.27	97.2009	99.3691	102.329	105.759	163.588	149.056	151.646	173.707	157.497	243.715	149.653	207.62	181.956	190.797	199.3	194.618	209.316	199.298	195.124	171.315	155.321	139.023	181.458
hnrnpul1l	39.8451	28.5991	38.4131	35.7344	33.8438	72.2011	60.2533	63.4423	70.4343	66.5821	100.608	111.98	126.974	129.443	110.37	100.47	100.881	92.7193	104.674	82.2957	121.185	125.392	103.191	102.142	72.6415	164.668	156.428	135.369	159.917	154.508	210.655	176.532	179.841	200.452	205.8	262.875	158.785	224.03	214.709	211.355	129.868	115.657	122.033	128.041	123.92	121.53	106.837	93.9924	121.26
hsc70	0	0	0	0	0	0	0.241893	0.144373	0	0	0.295243	0.155026	0.140622	0	0.258676	0.781039	0.475706	0.120847	0.237582	0.46129	5.91513	3.68142	8.69806	7.54103	4.45283	4.36461	5.30479	4.93374	6.54073	7.38759	2.72288	2.71763	2.71463	3.37483	4.12099	1.67603	2.07711	3.15691	2.46938	1.67465	0.783449	0.803562	0.572844	0.46525	1.0053	0.791276	0.796572	0.766407	0.46243
hspa5	85.1397	114.516	85.8503	88.4502	76.4627	94.2991	83.1015	88.0553	85.5878	96.4824	677.331	735.037	714.162	725.579	738.986	774.213	762.982	741.391	746.526	730.015	372.908	370.605	374.744	359.739	392.46	112.183	119.508	107.931	89.4717	103.202	88.8635	87.276	93.7779	94.4716	92.027	123.908	93.3027	113.414	116.809	133.358	125.443	124.283	123.21	120.324	123.513	184.281	150.777	131.409	167.302
hspa8	1232.49	978.522	1293.38	1305.75	1267.74	1915.89	1869.78	2061.68	2145.38	2202.66	1536.28	1721.27	1759.37	1745.5	1740.54	1865.07	1791.39	1823.21	1807.64	1850.84	2822.88	2755.87	2924.17	2770.2	2666.48	3370.91	3523.95	3594.51	3425.38	3279.52	3269.09	3388.4	3178.23	3366.55	3304.62	2672.96	2694.72	3080.23	3131.86	2864.43	2841.95	2688.4	2640.72	2604.98	2564.74	2943.31	2843.28	2769.68	2834.85
hspb1	1.05484	3.45873	0.914522	1.27382	1.65005	52.1934	49.468	64.827	55.0619	88.6297	10.563	26.6188	10.8418	23.1096	14.4771	12.9182	13.216	15.5127	22.1935	18.3952	1059.84	1232.13	1094.49	942.41	1220.3	4332.23	4692.04	4667.29	4236.44	4182.43	5718.89	6835.69	6286.74	5585.46	5703.5	7845.06	6533.88	6548.8	6554.34	6992.06	2329.9	2368.18	2284.55	2276.56	2349.57	487.267	442.463	494.903	461.085
htatsf1	119.825	120.229	105.553	110.472	112.588	97.7946	100.722	100.313	100.546	88.4828	103.86	116.122	99.5162	110.736	122.64	96.5425	98.8773	98.1686	107.476	96.1687	122.984	112.631	113.469	108.631	140.749	123.613	117.661	117.058	125.731	127.952	111.342	97.2704	105.148	107.4	101.871	99.9856	81.2941	82.4607	89.9866	89.3088	83.6829	94.9866	89.2134	96.9952	78.5183	83.5685	90.6188	84.1187	88.9514
igf2bp1	7.76311	4.7116	7.33824	9.78568	6.80769	13.8671	8.65183	13.0126	10.9816	11.2481	19.1461	15.4672	19.3793	16.3471	17.0993	22.0238	17.1515	15.8307	18.118	11.6518	35.9712	34.1403	33.5207	27.7456	25.3317	80.4973	93.1822	85.9304	99.4853	80.7995	102.619	101.93	86.698	99.6231	96.7585	141.538	111.705	140.561	135.599	143.918	183.136	161.11	177.194	188.321	180.887	174.479	181.04	153.586	187.263
igf2bp2a	14.0411	23.3954	19.9608	15.4682	17.1288	12.7962	12.8657	13.4496	11.07	9.66738	8.96055	13.154	10.098	16.6422	16.495	12.316	6.96247	11.7048	7.65625	9.78769	5.37193	10.4364	4.5965	7.21225	4.69823	3.07943	1.48777	1.6007	1.35415	1.38058	1.54514	1.40742	1.19538	0.990298	1.11879	0.385243	1.23183	0.443402	0.505108	0.768896	1.40607	0.429339	0.489069	0.592943	0.713423	0.917503	0.628698	0.808423	0.866245
igf2bp3	33.2047	22.2224	30.5465	36.0856	32.1327	42.6162	34.77	46.7825	42.8087	41.4403	134.494	148.056	145.693	154.89	147.344	191.187	177.889	164.588	173.176	162.73	153.142	155.644	141.968	134.946	115.898	75.631	69.1257	75.223	66.0209	63.8828	62.5207	63.4945	58.523	61.6173	60.8056	85.6207	70.3474	83.5673	78.8685	81.6228	75.4172	73.3691	80.8298	83.3695	76.6497	70.2929	66.3954	63.5238	71.1126
ik	9.53289	8.24147	11.4954	7.5587	7.39281	22.021	22.9743	23.0265	21.8709	21.9565	76.5952	80.1331	80.5047	87.1361	81.3686	69.32	71.9565	61.363	68.9797	55.0104	80.092	84.537	84.5046	75.3496	66.3966	92.5156	109.195	102.803	110.332	101.431	129.577	124.39	131.621	143.75	124.559	149.425	102.618	119.924	116.595	128.418	90.5718	91.4061	92.0539	95.9762	96.8318	73.3774	74.4524	61.263	77.9069
ilf2	1079.82	1078.45	1125.71	1136.81	1121.85	1045.92	968.463	1054.73	989.262	1043.91	685.903	687.298	687.452	710.807	701.675	612.801	601.521	621.91	603.847	701.212	867.815	941.517	807.275	785.414	797.483	1150.55	1218.33	1118.85	1119.74	1155.92	1296.95	1349.21	1299.43	1353.96	1309.58	961.414	1191.84	1231.61	1214.87	1252.91	828.233	829.85	767.177	798.05	766.562	653.326	628.169	612.108	641.976
ilf3b	581.702	423.897	582.905	568.062	590.209	560.478	499.273	583.244	567.342	567.677	307.444	332.306	338.729	340.418	345.147	324.976	283.635	288.102	320.424	273.959	508.532	518.468	480.771	480.779	446.972	753.588	748.091	754.625	722.779	709.397	966.115	1005.94	921.568	946.464	938.862	1174.17	977.853	1069.15	1046.49	1070.29	722.839	685.945	782.49	739.727	779.804	492.274	468.257	423.043	500.946
ints1	14.6228	10.3659	18.3727	17.7321	14.0691	22.6208	15.9094	16.4895	16.7909	17.4671	32.8236	30.2104	34.3638	33.3657	34.5472	30.1375	28.2833	28.5687	30.6874	26.9351	33.2444	31.077	28.8168	27.3728	25.7769	31.9587	27.7185	24.6693	31.715	28.5784	40.9139	40.8466	33.6544	37.8583	34.5169	23.4016	26.0201	27.6416	25.2383	32.5995	19.9964	16.1659	19.2838	20.7095	18.5321	14.4807	15.8966	14.3642	16.8479
ints3	4.14078	5.36988	4.45764	4.97778	5.42691	6.49133	7.65199	5.7013	5.82966	6.15243	47.941	59.3401	62.0352	65.4626	64.3742	72.2278	77.3138	79.2987	83.4239	68.1901	76.1242	74.2526	76.5363	72.8616	71.2361	35.7002	26.2805	26.7724	29.6831	33.87	26.3808	26.3477	28.2634	25.0793	27.8957	31.5738	26.9214	29.2917	29.9316	29.3229	21.1208	19.3259	21.6559	22.733	20.304	18.0815	18.6682	19.2313	21.7505
ints4	2.55229	1.5289	3.20461	2.68766	2.18133	6.16386	4.9707	5.63306	4.06378	7.14576	11.6682	14.7854	16.3381	15.89	18.0169	22.2003	21.6907	24.0705	21.7338	18.2255	14.19	15.6413	12.7697	12.3946	8.58545	6.80772	4.69363	4.0025	3.60688	5.02677	5.79239	5.32211	4.60537	3.90543	5.77608	6.35055	6.41487	7.92028	8.09552	11.0731	7.87318	7.8256	8.09024	8.10199	10.9307	5.25374	6.00583	4.47712	5.70541
ints5	30.7687	22.2988	30.255	29.1529	35.2442	24.2714	21.8647	23.6207	25.6027	26.5481	42.2719	45.8885	45.2709	53.6356	50.9076	52.1052	54.1972	53.3767	52.1703	50.5528	27.7764	23.4498	22.9652	24.8049	23.2056	18.6339	20.7838	19.037	20.1138	19.4772	22.3597	19.8192	14.7634	19.0489	18.8746	11.6339	13.7478	14.1818	16.9468	17.1467	11.2498	12.3878	11.8834	12.6756	11.7999	10.6186	9.8915	9.28852	11.3694
ints6	3.27169	1.94944	4.89502	5.34105	5.28153	10.6952	9.12076	10.5095	9.12947	10.3534	44.7011	47.1599	47.6779	47.4731	43.1046	41.7527	41.4666	41.8422	40.8259	41.5066	18.8647	15.8932	17.5361	18.5633	17.6414	15.1265	11.9753	12.997	15.1583	12.7192	9.01525	8.80934	6.47036	7.68542	9.45393	15.0303	12.3529	15.2227	15.0869	12.9607	25.6571	19.6151	22.6653	20.149	22.093	16.9808	19.1755	14.6046	16.4487
ints7	6.66737	4.49556	7.46178	9.50148	8.25429	3.86442	4.5044	5.35862	5.28093	4.86508	20.0725	26.8712	21.2923	18.7704	17.2645	19.655	22.731	18.6426	19.0871	17.1774	14.3702	14.0555	11.4975	11.6549	11.4859	5.15315	4.18237	4.29544	4.50682	5.89881	7.25791	10.8565	6.58036	7.21205	11.836	18.2049	15.1067	14.4068	16.9379	14.1353	18.5019	17.2584	17.9837	15.0858	17.1289	15.2959	15.1971	13.738	15.1526
rab43	4.92963	5.23881	6.6138	5.15778	4.46926	27.9361	21.7754	22.0738	19.009	22.7815	47.4623	62.3859	53.894	66.8856	60.4898	57.7829	71.918	56.2337	60.8798	58.4822	79.1499	65.9937	69.4512	55.4473	67.0212	94.7799	92.1948	90.1735	91.8227	85.2267	90.7935	80.9204	79.7759	84.7846	86.7742	72.5617	61.8543	72.5376	68.6831	61.3972	54.1348	46.1048	50.2854	46.7527	52.9951	39.0699	42.5656	41.2466	37.4912
ivns1abpa	3.94415	2.02703	3.27643	2.62788	2.66602	3.33996	2.87823	3.8632	1.85357	0.764366	0.903571	1.05735	1.96065	1.86455	1.69785	0.706988	1.9133	0.553333	1.28103	1.05318	1.63846	1.27312	5.35457	1.34558	0.854692	7.16562	4.60704	5.2432	6.81268	8.23403	18.7199	17.6564	15.7753	11.2238	11.907	26.9141	24.6693	31.1603	39.1606	34.8311	52.1373	44.1919	53.2422	55.4574	49.9434	64.1448	69.2967	44.3167	79.5853
ivns1abpb	151.401	126.894	161.141	161.475	170.926	174.204	174.558	178.47	184.754	184.497	304.387	339.344	348.544	352.665	354.79	346.579	340.907	335.375	326.37	308.302	325.822	363.751	299.427	319.105	249.967	199.748	142.805	145.716	151.682	174.873	131.393	121.816	120.26	129.373	139.293	95.4273	98.3541	122.2	114.822	111.995	64.7567	65.6685	61.7569	66.7591	65.0914	62.1084	68.7462	54.6215	71.292
CABZ01044053.1	68.2238	43.9771	44.8816	52.878	43.0547	101.225	87.0872	105.196	96.9643	106.652	105.17	105.47	99.4839	108.389	100.282	101.629	97.5374	102.791	100.375	80.9474	125.918	133.869	120.722	112.961	134.445	201.868	188.599	171.986	199.294	195.925	215.217	194.911	224.131	235.859	218.657	283.006	163.556	223.713	212.238	212.531	159.403	138.54	160.055	171.134	145.205	114.337	122.393	107.596	123.391
jmjd6	29.3074	32.0942	36.2019	35.8717	33.5572	59.6985	46.5072	52.049	54.8383	57.7283	67.3208	66.3994	68.5578	75.8086	74.1527	57.8167	61.7321	50.3179	64.4342	49.6774	28.711	28.6767	27.491	32.2959	27.4093	20.7384	15.1334	15.2685	17.4563	16.6488	12.2934	13.5124	8.36526	10.1649	11.5284	8.66732	12.2353	12.061	10.8594	11.4103	9.04442	7.25735	8.57378	8.8808	8.79114	6.69843	7.36335	5.23146	7.3654
jupb	0.223487	0	0	0	0.170651	0.353891	0.138247	0.180028	0.539272	0	0.342015	1.5313	0.634339	0.814739	1.08103	0.769494	1.33343	0.289959	0.73242	0.356504	1.34582	0.346425	0.953354	0.658368	0.734401	0.391211	0.41663	0.53664	0.549562	0.343323	0.802065	0.158183	0	0.489614	0.423928	0	0.161932	0.3675	0.169608	0.172114	0.131586	0.135673	0	0.532291	0.18034	0.133635	0.169258	0.139642	0.146774
jupa	53.8957	50.6442	57.8699	64.8765	60.9993	142.783	100.414	164.869	91.2873	118.861	94.8692	117.921	105.034	113.581	103.952	69.7678	71.7818	56.8744	68.6808	62.9257	149.223	151.812	141.047	157.166	152.61	224.155	247.474	267.259	273.024	223.958	271.854	258.587	247.501	274.879	242.826	204.812	194.705	237.218	242.538	219.043	177.768	152.722	175.024	175.183	147.994	149.353	155.353	137.854	157.934
khdrbs1b	65.3213	62.8152	69.4753	62.1504	66.5587	104.402	102.388	99.2592	100.602	103.209	213.827	239.934	235.513	247.405	239.432	231.361	216.292	225.338	231.419	198.578	368.937	380.773	343.437	346.826	305.146	554.247	552.48	525.563	583.873	558.096	749.994	719.352	657.82	665.052	692.239	631.873	572.858	673.698	630.276	673.383	204.578	199.903	213.951	215.86	213.61	173.142	169.701	155.959	179.734
khdrbs2	0	0	0.712849	0.430152	0	0.469174	0.579393	0.678249	1.50975	1.11208	0.94017	0.710843	0.945499	1.95996	0.843627	0.23679	1.22464	1.1019	0.952889	1.19014	1.86715	1.70254	1.09903	0.628475	1.42661	0.221276	0.704471	0.405819	1.65526	1.00855	0	0.38978	0.442576	0.410055	0.360971	0	0	0	0	0.41467	0.611679	0.447862	0	0.94102	0.401943	0	0.171953	0.717631	0.447871
khsrp	878.067	1071.61	947.051	929.699	945.133	930.606	798.622	829.557	878.856	916.769	671.178	610.762	671.434	679.243	672.216	530.295	521.328	544.759	526.638	466.741	696.164	699.997	615.365	623.993	587.978	642.932	608.306	629.563	700.951	641.815	567.623	580.934	553.75	533.787	555.293	387.137	412.294	420.128	394.552	441.856	261.181	240.158	272.095	256.406	266.284	215.332	208.08	204.179	222.893
virma	59.4947	70.9178	65.3856	62.8244	58.795	86.4398	79.4423	101.84	104.403	97.0352	54.289	55.6061	61.3237	64.5711	65.2092	49.636	47.5865	42.2487	41.5005	52.7043	43.7742	46.4145	61.9637	52.2828	49.9764	66.4002	68.0371	71.4872	50.8084	57.2298	74.4609	104.203	71.0753	90.4384	72.3955	88.6161	79.1884	83.2233	77.1444	70.0937	44.468	46.9144	46.4648	47.312	47.7802	36.4441	36.7474	42.0555	39.1821
kin	79.8702	115.199	94.078	76.4348	80.4635	85.8195	80.2085	92.1881	80.7987	90.8145	52.2543	48.1092	51.2148	46.9761	51.3738	46.7898	40.7852	51.0072	52.466	50.7777	35.8331	23.4631	27.9701	22.0436	34.6715	40.0413	36.5553	39.642	39.702	32.0403	54.1424	52.8069	53.1788	51.7079	42.2536	52.421	40.2443	44.8215	45.1217	41.4177	20.4815	20.0296	19.1685	15.4751	18.0517	14.5947	14.3995	10.3945	14.5784
leng1	23.67	11.8403	18.4373	19.0987	18.4285	24.0644	25.518	29.5644	28.9457	25.4034	20.029	20.6452	16.6251	20.6358	18.9535	22.2136	24.2821	25.2165	21.8304	17.8013	21.0119	16.6454	22.2011	21.2389	18.0578	17.8015	20.4805	15.7638	17.3053	19.3214	21.9189	23.6709	22.7357	23.8591	19.0173	22.65	16.2982	19.6708	17.8471	15.8263	11.0984	12.525	7.88682	11.9059	9.29513	9.10848	9.39917	9.45838	9.75812
lgals3a	188.153	114.609	180.012	171.683	194.296	154.837	148.147	129.949	143.218	150.23	200.886	172.352	171.099	165.371	159.919	156.239	145.937	146.654	141.687	150.31	147.161	135.623	159.639	146.28	136.955	122.334	124.916	114.599	111.646	116.323	102.243	114.006	114.438	100.943	102.83	105.502	97.2887	93.4366	87.0814	84.7568	115.549	105.511	110.739	105.263	88.362	109.961	98.3571	96.3498	100.375
lin28a	23.6229	19.2373	23.0922	23.736	20.8099	21.1141	31.557	24.8253	30.2133	24.4679	43.2555	43.0345	55.2637	60.9288	50.3305	110.665	87.5402	86.8078	93.0279	71.3024	82.789	51.7428	66.5292	77.8671	46.1723	101.086	101.016	98.215	102.655	86.4757	122.619	102.319	90.1053	134.794	112.671	136.148	108.288	172.163	127.062	141.891	75.2772	54.2126	73.8454	75.3878	71.001	44.1156	41.8954	34.7003	45.1243
hnrnpc	827.989	502.897	747.136	790.758	819.313	697.242	625.356	684.622	740.659	754.399	436.01	468.712	455.339	522.018	489.943	347.295	365.557	389.081	350.717	352.356	196.629	182.797	183.213	182.851	213.647	224.614	188.093	198.584	205.628	198.152	208.605	202.897	197.354	193.483	193.702	200.612	163.561	187.839	194.915	220.488	155.739	159.575	150.997	168.092	148.665	129.269	128.387	111.129	130.722
zgc:55733	433.42	326.121	439.259	437.967	422.459	433.427	409.87	407.662	451.512	468.156	272.285	296.213	304.825	325.824	310.411	284.121	285.13	279.899	296.124	270.726	202.244	208.07	179.954	186.753	180.207	149.778	125.274	136.684	141.886	143	95.3658	70.4258	77.9664	66.8265	96.2524	24.8408	21.8028	24.2855	24.8344	31.0761	67.795	74.0822	81.3963	85.2936	80.37	66.5629	65.3649	62.3207	68.6768
lsm1	14.9928	14.2224	11.8618	14.3481	16.4373	37.181	34.9436	30.3439	28.8152	29.861	120.197	126.634	112.732	107.956	125.723	131.738	132.565	152.493	135.101	140.143	14.0469	13.2054	13.3898	16.6277	23.0853	16.0226	7.39174	4.0617	3.84373	3.33077	6.97091	6.1249	5.35192	7.95175	4.09439	6.45588	6.66572	10.3113	11.7467	5.29851	16.3505	12.9376	15.0974	11.8602	12.4237	15.0996	17.1343	21.3519	14.251
oscp1a	13.6514	9.41566	12.5918	17.4479	18.5295	12.5533	10.7285	13.2557	7.61408	7.30748	12.9439	14.0226	9.26821	32.5127	19.9507	22.4906	15.0109	18.5083	28.4455	22.8479	23.3514	23.5797	30.8227	36.5131	30.5408	42.7587	47.3519	39.5001	52.8436	41.0893	48.6937	31.6684	35.9291	39.4224	39.8552	67.0893	37.8687	29.27	40.0632	38.0889	26.7795	44.2241	46.5164	57.001	31.5166	32.5145	35.8969	50.9687	43.3472
smx5	80.3245	89.51	75.9473	101.618	72.2547	187.105	153.276	190.836	112.547	87.6082	104.133	83.9837	91.9995	97.622	81.6091	65.0766	82.7028	60.5573	82.4325	76.2964	17.9576	23.7549	13.5066	23.2852	39.528	14.8938	20.7097	19.9775	21.4068	17.7445	7.3044	5.33189	6.91288	6.05225	9.26088	3.96294	2.94611	4.48019	3.32786	5.6885	0.138876	0.538136	0.5289	0.601798	0.5683	0.531945	0.532837	1.50911	0.530788
lsm3	15.3569	16.3086	21.2787	19.2018	20.7349	28.8887	34.0524	28.8689	25.2455	25.7947	51.6816	42.8305	36.1828	35.4383	48.8716	45.361	43.0949	45.9993	47.7287	48.5153	39.3741	52.1633	38.2986	46.1086	45.0339	42.9582	48.4931	50.4238	41.3223	37.914	38.8755	39.6226	47.0475	60.5854	39.9726	28.6199	55.7802	45.2553	47.9626	51.1136	73.1635	72.3577	73.7224	73.4724	66.7953	66.1339	55.7697	68.7379	62.8176
lsm4	314.603	215.872	241.077	269.717	283.061	280.661	310.189	293.691	293.549	259.64	230.138	255.44	205.48	250.653	242.651	280.913	265.01	302.506	272.884	260.696	101.949	108.539	91.4125	125	121.588	80.3256	47.0821	45.3664	45.0481	45.584	42.6518	49.5971	41.349	51.5841	39.5857	55.195	44.4048	60.5564	54.1206	61.2048	109.39	111.144	109.979	110.189	95.8884	151.526	152.023	154.302	170.929
lsm5	43.4387	53.7917	37.1309	63.0351	50.4831	144.254	136.24	138.073	113.561	104.233	147.794	116.337	105.557	99.4073	122.402	153.859	121.913	125.141	119.866	136.86	140.759	187.628	103.351	128.398	138.797	146.305	147.089	164.349	139.873	178.992	112.178	118.432	130.532	127.053	125.54	91.9575	128.786	116.464	132.815	105.804	141.208	142.84	133.926	140.474	136.926	186.1	172.705	173.696	181.261
lsm6	34.845	28.1209	36.3873	28.5065	35.7477	46.1664	48.8048	47.5695	34.5673	42.6477	66.1889	53.647	66.9024	40.7549	53.9166	34.2224	44.553	59.305	53.6351	69.1787	56.2161	73.5198	59.1396	56.362	108.524	159.139	167.149	183.24	169.373	153.399	173.904	176.513	199.942	208.803	165.008	109.074	209.51	185.07	252.439	199.528	161.441	176.456	160.3	161.048	178.919	223.909	191.774	215.024	180.6
lsm7	29.7206	21.2369	33.7085	34.5512	29.8132	54.8995	62.2146	58.4777	40.7945	51.9264	55.6815	78.9568	52.3033	53.9809	76.8308	72.6287	77.6329	74.8961	77.694	82.357	82.0115	75.7265	76.3044	79.9502	101.693	140.35	125.034	133.709	130.157	137.205	141.834	122.638	112.999	134.716	129.153	132.912	181.591	204.041	210.809	179.932	211.784	222.384	199.241	221.138	190.286	187.116	176.073	192.877	196.145
lsm8	74.9653	74.6499	78.766	69.6344	72.5531	126.798	118.293	114.716	119.821	107.705	52.7153	57.6117	39.5174	40.6914	52.5821	42.2072	54.5934	45.0893	50.8641	54.829	32.7184	28.2564	29.3891	28.4465	42.9941	62.4594	94.4168	96.2901	80.1479	70.7854	53.5091	64.6539	76.6876	86.7469	67.0534	70.4859	124.865	123.869	105.276	110.16	190.005	225.944	168.642	172.81	155.109	194.878	177.087	234.862	199.987
luc7l	223.357	241.714	242.43	227.007	228.29	176.955	168.482	160.843	166.479	174.031	107.969	113.406	103.203	110.079	114.996	111.107	103.086	95.0323	112.22	107.318	157.524	163.235	154.404	175.047	162.461	209.848	199.036	228.92	227.63	201.174	237.171	237.626	190.546	230.579	212.792	247.546	211.825	239.889	228.659	215.476	193.798	167.779	179.115	196.797	187.498	197.766	205.501	173.317	189.974
magoh	775.303	627.503	786.554	699.173	746.987	817.562	715.025	724.693	698.382	731.002	498.212	499.24	463.913	478.258	551.654	610.104	595.093	598.319	604.684	639.737	730.862	863.267	643.699	657.467	774.304	948.246	980.799	939.149	965.392	965.581	925.52	884.156	920.641	1015.66	902.171	874.404	743.259	755.677	721.927	679.083	490.228	515.704	513.395	506.201	484.582	427.5	381.01	465.538	421.543
mbnl1	1.99836	4.41645	2.28131	2.57307	3.81425	3.84477	4.5063	3.21453	5.44506	3.62707	6.09306	6.99667	7.29615	7.44989	8.27382	10.7377	9.78649	8.59248	8.96981	10.1858	5.27553	7.43867	6.03227	7.12839	5.77279	3.53278	1.22107	0.7818	0.212476	0.400498	1.06115	0.197897	0.899748	0.800864	0.345349	0	0.813092	0.892338	0.603683	0.204232	0.648511	0.170607	1.25164	1.88307	1.47889	0.976815	1.09333	1.36449	0
mbnl2	0	0	0.109772	0.201376	0.395113	0.214858	0.178601	0.105073	0.207882	0.104503	2.55387	1.90178	3.63821	1.76467	2.40853	1.37842	2.54065	1.00148	1.5828	2.12579	3.54335	0.442667	0.57669	1.70649	0.804393	2.49669	0.209139	0.677106	0.313378	0.573834	0.51041	0.860965	0.484261	0.675585	3.94069	5.27309	2.20151	1.68489	2.06586	3.25025	3.06111	2.99078	3.92482	3.84668	5.47178	5.37518	8.17001	4.62521	7.45905
mbnl3	0.197538	0.206433	1.31275	0.482596	0.275139	0.78385	1.87139	0.462769	1.11524	1.12625	3.97768	4.35214	3.44286	5.95575	2.66745	5.59125	2.73748	3.99186	3.23462	3.53606	1.99831	6.52015	1.98337	1.32868	1.04755	1.18012	0.317494	1.16259	0.36235	0.841299	0.112127	0.037493	0.041418	0.116099	0.067939	0.263783	0.037036	0.088157	0.118551	0.198016	0.509486	0.939685	0.654947	0.86391	0.663324	0.55876	0.611787	0.254113	0.565036
mettl14	22.4107	20.7337	23.4853	18.7195	20.804	82.0397	61.6633	64.465	60.2235	61.4627	147.55	143.035	155.987	167.678	155.48	159.228	154.205	158.386	161.393	152.533	95.66	104.342	87.7527	99.7623	100.4	67.22	59.1862	54.4736	57.5196	58.2218	62.5902	71.121	62.1388	67.584	64.0175	59.5244	64.8857	72.9596	62.5765	57.5256	63.3908	57.8337	58.0994	57.1337	54.8935	50.0003	46.6325	42.7306	54.2397
mettl16	61.9077	49.7816	61.5739	65.0809	57.0425	122.68	108.868	118.912	112.378	115.701	117.956	117.587	122.87	128.198	127.45	116.34	104.506	122.305	115.396	104.755	69.5361	70.779	69.7979	68.2895	59.0595	18.2182	12.3064	12.4352	16.0523	19.3383	7.25314	9.35453	4.0466	9.29913	4.27868	6.73089	8.1551	5.02037	6.48072	5.14682	14.411	12.4293	12.2241	14.4253	11.7039	15.0356	15.4462	10.8167	13.6715
mettl3	75.3517	67.9451	88.4897	84.6517	87.0757	59.2493	56.9916	63.8756	55.1211	62.9613	95.982	86.3566	92.8987	98.1872	86.8881	72.282	78.1535	79.0773	74.0758	75.1324	63.835	76.151	62.1475	63.2649	56.4463	40.5353	38.4699	37.0042	35.0245	35.4402	60.0893	61.5363	56.3044	57.14	57.127	53.5838	55.6123	61.2557	56.4338	60.3797	35.6187	38.4916	33.5521	36.1545	36.9179	34.4782	31.7951	31.0592	30.3118
mex3b	1.72665	1.86833	2.00205	1.36385	1.96701	5.8645	3.04149	5.29613	3.78282	1.27191	13.7874	13.2417	14.231	13.3103	13.5856	10.8157	8.00954	10.5877	6.7237	7.80114	221.281	221.268	234.667	204.347	182.643	208.327	245.429	224.062	262.502	244.13	186.751	174.356	160.972	157.145	153.792	162.294	134.901	147.051	141.572	146.725	80.9561	69.5422	73.6727	75.5205	76.4442	83.7373	95.7558	79.8676	98.0907
mfap1	50.0607	32.5559	45.3322	39.4594	33.4626	54.7473	56.2004	51.6847	50.8579	54.2207	117.727	123.696	112.209	130.27	120.428	136.513	123.425	141.804	142.349	119.564	167.882	177.767	143.462	138.163	161.471	183.681	178.958	170.565	192.008	195.512	192.881	163.329	188.842	192.083	178.936	171.554	111.706	145.917	144.96	133.756	87.4211	84.3397	79.5236	92.7773	81.8012	67.5221	66.1549	64.8506	65.8067
BX571715.1	0.950557	1.30504	0.670068	0.399048	1.1569	1.89196	1.6392	1.99685	2.49638	3.11569	3.94786	2.99313	5.46742	2.99415	3.51421	2.99355	2.63637	3.28812	2.77711	3.10088	2.18194	2.20291	2.21535	1.75498	1.57003	0.822438	0.546164	0.7451	0.979465	0.661909	0.742797	0.722698	1.44663	0.838396	0.676305	1.16668	1.29042	1.81429	1.26928	0.390142	3.61471	4.33506	3.11314	3.97739	4.37299	2.5421	1.67714	1.83895	2.0005
msi1	0.263163	0.906857	0	0	0	0	0	0.740502	0	0	0	0	0.713889	1.30238	0	0.477813	1.47944	0.184143	0.57818	0	2.07637	0	1.4668	0.70788	0.757905	1.30701	1.96747	1.40165	0.201876	2.03699	4.02555	3.27915	2.54257	2.65778	2.28293	22.8094	15.3488	16.5705	16.7786	13.5326	90.8468	88.4491	100.576	87.2498	90.0344	134.297	138.701	120.357	144.439
msi2b	66.1227	78.675	67.5941	65.0578	61.1435	50.4614	61.3535	53.5258	53.2632	63.3092	101.338	88.2191	100.397	86.2503	103.906	99.4459	110.775	111.699	114.986	88.0657	101.7	119.018	90.9601	96.1664	90.3648	85.4625	70.2261	74.8323	67.8969	74.0697	38.4562	28.3355	37.677	31.5699	40.711	5.27253	15.1377	10.503	10.8751	9.25676	9.68399	15.0704	21.2251	9.04519	12.3249	19.1997	13.7765	14.9507	18.8965
msi2a	14.8006	24.0747	19.549	16.7378	19.0601	24.2643	20.3075	22.3903	27.0034	27.5146	40.5477	43.4415	41.1541	27.1465	43.896	47.7467	36.5135	46.9432	40.5228	38.43	33.8708	34.0252	26.5771	29.5618	25.402	13.4491	14.8447	10.3375	9.76365	15.0358	3.88771	1.80049	2.31944	5.39417	12.694	1.14117	2.51015	1.91808	1.54048	1.20435	5.52057	4.58591	5.01183	6.57621	8.05412	5.70307	5.7043	4.98199	6.41423
myef2	307.616	262.363	248.142	261.597	259.603	284.206	289.966	284.638	302.414	338.971	264.536	245.167	238.318	236.671	229.568	201.641	182.415	221.888	200.953	179.449	269.613	280.164	238.35	227.88	260.553	284.312	295.801	269.325	266.503	279.414	359.217	351.916	329.092	368.848	313.48	361.23	298.777	349.704	341.037	346.879	272.671	263.168	282.182	287.494	251.76	193.312	185.048	166.022	189.697
myod1	0	0	0.297075	0.540427	0	0	0.243189	0.855166	0.539245	0	0	0.294778	0.585263	0	0.264416	0	0.355951	0	0.240611	0.892917	0.2899	0.304374	0.823556	0.263804	0.254849	0.545193	0.290372	0.252263	1.01695	0.502471	0.68366	0.482294	0.831113	2.05148	0.45022	3.22422	4.03595	1.40873	3.36348	2.6026	26.9363	40.054	32.9564	38.9435	33.0301	82.526	78.9326	75.822	89.3195
naa38	12.2388	4.1994	6.54423	7.13066	13.5846	11.688	16.5356	10.1516	14.3711	8.80611	41.2605	34.6947	24.562	37.0832	33.5448	40.4398	50.1896	43.7178	51.3909	46.9852	24.4518	28.8363	20.9303	30.4097	25.3424	17.944	26.0602	22.1187	19.1841	19.4292	20.5802	16.2843	14.4291	21.1675	18.1637	14.7292	28.7522	28.021	21.649	23.8562	66.9654	42.4479	47.4838	59.0935	44.4648	82.8211	64.6134	76.0789	75.0437
ncbp2	359.914	200.61	304.484	298.518	328.942	312.284	319.928	315.935	316.026	315.177	170.386	165.797	152.996	179.721	165.511	220.866	217.759	235.088	201.809	251.693	204.564	221.496	189.419	195.811	233.007	209.081	204.599	209.014	200.866	228.316	168.995	171.331	178.144	170.997	163.451	141.376	157.176	131.339	147.578	138.243	86.4878	94.875	85.2483	92.5599	78.9643	101.759	81.8995	103.165	90.3478
nhp2l1b	194.672	205.294	180.932	208.055	181.423	437.156	486.099	419.438	439.805	362.082	515.299	523.293	450.643	530.359	548.781	598.72	533.635	572.178	586.264	659.64	584.482	654.765	549.464	569.794	671.172	698.452	700.154	735.805	722.412	686.867	714.834	703.243	707.276	756.181	632.922	635.341	796.621	763.414	789.027	770.328	573.264	682.411	640.148	632.743	573.077	572.652	532.756	580.849	559.764
nhp2l1a	25.6319	18.8863	31.5263	31.7748	30.7641	35.3911	31.3489	40.3142	35.2906	39.9358	69.6212	72.6325	79.0757	78.9952	75.2953	128.235	128.01	130.242	120.687	127.387	91.5978	141.691	104.868	126.309	92.0011	147.841	170.804	165.076	160.694	118.748	107.688	98.2065	129.943	96.2031	115.175	78.557	83.6841	108.489	81.6675	125.727	71.6139	86.7424	73.2103	66.5414	80.863	83.3346	66.1004	62.7635	76.8595
nono	424.38	414.228	447.254	425.575	456.229	710.962	708.546	697.657	699.2	782.712	715.308	697.311	757.861	790.297	766.822	677.071	625.3	674.679	687.033	603.863	789.639	916.866	668.865	660.965	581.897	932.941	924.589	848.967	954.409	987.905	1139.41	1081.21	1124.66	1194.76	1056.61	928.762	791.545	903.806	929.532	933.226	408.998	386.804	437.138	404.206	395.991	325.76	282.019	262.045	318.804
nosip	93.5617	73.5593	101.5	89.3513	99.4266	105.508	98.9828	89.8024	83.7532	98.2612	95.8061	71.4653	85.0117	89.4851	82.002	52.8856	56.0975	75.5808	64.9469	72.262	85.6929	104.139	75.6353	87.8888	84.4297	57.1462	85.6903	69.8585	77.7162	96.1201	82.0792	68.7596	69.256	73.7008	80.6257	63.5834	63.8072	68.0011	75.0164	67.2535	48.7195	42.7527	37.7467	64.2243	45.5321	39.5029	36.9092	37.2242	44.7342
nova1	1.51528	1.66791	2.72307	2.35534	1.38937	4.63017	4.68041	2.96471	2.9703	3.65532	9.70925	12.1062	10.9221	12.0361	13.6167	17.9195	17.5202	17.1899	13.817	20.9283	15.9278	14.9659	13.8781	20.8531	12.7964	24.0968	14.9683	10.1248	12.3253	24.0233	20.5547	14.0034	7.58753	14.4625	15.4973	26.1081	13.3651	20.4165	21.7709	16.1609	7.72309	4.18457	6.5673	5.35189	5.67844	1.95394	3.71557	2.29656	1.40934
nova2	0.049298	0.137593	0.043982	0.040093	0.07857	0	0.071831	0.292868	0.081252	0	0.174667	0.089187	0.04354	0.093678	0.117502	0	0	0.069919	0.142878	0.04449	0.04404	0.849236	0	0	0	0.725424	4.3903	0.971193	0.763006	0.650239	6.87267	14.6841	11.1495	13.8397	6.51856	34.0081	25.5915	31.2822	21.3119	36.0448	51.1037	47.782	56.3794	59.2529	55.4207	66.4794	58.0288	60.6889	64.285
npm1a	568.671	596.964	562.414	532.258	529.454	628.811	621.067	611.217	616.834	606.271	799.763	825.615	838.108	866.965	790.976	667.635	716.577	777.173	737.941	633.655	1041.29	1039.85	942.473	922.546	912.06	1692.99	1818.1	1781.38	2041.73	1688.32	2284.94	2076.8	2079.41	2357.22	2148.36	3848.93	1800.19	2092.68	2001.5	1988.8	1367.24	1381.05	1377.29	1372.88	1298.39	986.703	912.694	943.083	1031.38
nrip2	0	0	0	0	0	0	0.092944	0	0	0	0	0	0	0	0	0	0.117513	0.175802	0	0.113815	0.70706	0.359087	0.313868	0.212883	0.67785	0.962547	0.453785	0.776106	1.24527	0.483845	0.701382	0.655703	0.740947	0.491157	1.00954	1.02542	0.755576	1.03861	0.90016	1.0971	0.517065	0.588904	1.08203	0.798439	0.676573	0.934751	1.66222	1.54768	2.02108
nsrp1	95.179	52.2137	62.2131	67.8858	71.4492	56.5942	74.1177	66.3071	65.0746	63.1472	55.3677	53.2798	42.8363	46.5172	44.5516	45.6244	48.0947	58.3283	53.6609	48.182	49.7711	47.3698	44.8542	44.4951	48.4638	46.6927	39.3567	42.4004	41.268	42.4264	36.8082	38.8278	47.8542	57.1313	43.6924	82.7382	37.808	51.513	51.0752	45.4673	40.7157	41.2304	41.2053	41.1959	40.7131	31.7314	33.3595	35.5777	37.0988
cpsf5	82.8229	78.9545	76.9093	65.0423	71.5148	80.379	79.0751	70.8379	76.4952	78.4716	144.667	171.534	155.759	157.064	161.961	192.588	169.756	187.025	185.915	191.131	182.101	203.36	164.068	168.184	171.011	202.596	225.854	199.851	216.791	234.215	237.649	240.341	213.114	222.225	231.182	201.511	234.645	221.786	222.81	219.949	151.959	169.998	144.104	153.796	153.598	151.45	128.318	133.474	141.7
nup98	79.9087	49.892	80.1946	92.5192	83.6116	82.7638	89.457	91.5634	90.4855	93.5622	90.1019	87.597	89.7922	96.7675	91.3414	71.307	74.63	69.3576	68.8448	61.6086	100.836	106.398	105.71	88.4892	76.2038	129.936	123.961	109.816	138.345	117.228	131.448	125.303	103.774	101.82	116.355	80.5795	88.9067	102.865	107.446	100.668	69.3777	64.6328	55.6665	66.7407	70.3536	50.4639	49.9774	43.9347	45.2926
pabpc1b	28.6331	26.7612	19.7852	25.0001	24.0099	21.2386	11.1029	19.9202	15.6974	12.7924	11.14	8.91724	13.1242	10.3816	4.87789	4.78059	5.60957	5.00036	6.8471	6.30164	10.4941	8.56397	8.88532	7.44434	11.6218	7.95713	14.7763	11.1614	14.5793	7.93357	12.5304	15.3778	11.1707	12.0132	12.4892	21.8078	26.1212	18.0031	21.7927	18.7712	27.2496	27.5142	28.5418	30.3526	24.5589	29.2596	26.9594	24.4304	22.4814
pabpc1a	2997.01	2760.08	2869.93	2901.34	2745.32	3084.21	3128.11	3187.04	3340.11	3543.31	1841.05	1649.98	1613.68	1803.1	1628.98	1594.43	1423.36	1284.82	1417.96	1419.12	1983.83	2283.48	2189.24	2065.4	2459.98	2954.48	2814.79	3088.7	3013.18	2846.23	3130.96	3314.81	3335.82	3183.34	2914.84	5296.69	3457.37	3347.89	3393.21	3524.79	4220.37	4063.54	4102.87	4225.09	4209.69	4768.03	5077.14	4864.73	4768.19
pabpc4	0	0	0.175394	0.16344	0.085622	0.511196	0.284275	0.681372	0	0.566429	0.098973	0.183475	0.094269	0.393186	0.151942	0.096627	0.099105	0.145488	0.077131	0.280084	0.605397	0.277207	0.36229	0	0.253421	0.371802	0.393043	0.169514	0.416989	0.332579	0.308339	0.48611	0.089761	0	0	0.251696	0.404351	0.286253	0	0.60119	7.4599	6.1747	6.85966	5.49292	6.86371	24.9794	24.2043	20.7132	22.9883
paxbp1	23.8354	15.3786	23.5344	19.8392	20.7282	17.0815	14.3598	16.0479	15.3065	15.725	31.5169	34.1195	34.6589	39.1876	39.4443	30.0497	30.0612	30.4278	27.6835	23.6258	20.8603	18.5489	19.1676	16.1015	22.3105	23.1917	32.5775	25.4469	29.1186	29.9262	28.3878	29.0423	26.7605	38.0901	35.8023	40.665	32.6449	41.5074	42.7379	39.2623	34.4894	26.9794	38.6979	31.3242	31.9293	28.4555	33.1417	33.723	39.6376
pcbp2	193.949	193.643	222.859	201.414	211.719	258.896	232.443	232.149	250.64	273.176	255.622	269.584	277.203	275.68	296.217	259.786	247.391	242.553	244.865	230.477	286.575	314.154	260.943	266.046	241.289	280.727	278.819	281.793	301.153	274.895	255.175	250.508	244.308	242.291	254.402	188.91	183.563	184.491	184.724	176.423	137.379	127.372	135.518	130.93	130.091	122.708	120.966	113.653	125.229
pcbp4	0.219902	0	0	0.266751	0.086769	0.190277	0.078668	0.092703	0	0	0.288917	0.297948	0	0.4189	0.085474	0	0.10226	0.387391	0.312424	0.39616	0.491873	0.494181	0.093717	0.259934	0.17514	0.1931	0	0.174714	0.090013	0.343647	0.331414	0.336096	0.091851	0.086051	0.528335	0.593882	0.407566	0.09872	0.350897	0.264643	5.57134	4.18382	6.41776	5.36897	4.68591	10.8617	14.0461	12.1012	11.756
pdcd7	23.3277	14.1702	24.6478	23.5565	22.4497	64.5385	60.4211	56.5529	64.531	60.0005	100.748	110.797	101.563	110.333	110.228	103.571	97.0972	97.3289	100.783	81.8111	42.5045	39.361	40.2964	42.3661	41.5165	17.7286	12.5121	14.7607	14.2481	11.781	13.6766	9.77557	12.1105	11.1708	10.5236	16.7457	11.0199	12.9245	13.4403	13.3705	10.0303	10.3637	9.62957	10.116	8.59587	7.78238	7.24636	6.11014	6.57454
phf5a	116.081	69.6024	83.7634	86.5214	99.9558	247.102	270.602	257.168	243.841	218.234	147.304	123.603	118.211	99.9295	134.96	178.21	122.642	171.12	173.855	187.45	105.042	116.732	123.338	111.034	145.305	184.667	183.096	207.989	185.53	185.641	191.282	180.506	168.024	174.763	186.648	258.855	231.617	238.383	255.637	247.749	218.71	263.896	215.19	238.77	173.589	171.916	181.269	216.936	161.8
pik3r1	4.1198	1.27292	1.8684	1.51021	1.78628	8.55049	9.01812	5.91628	6.5069	7.86259	38.2951	40.3384	38.5221	42.2261	40.0384	39.4874	43.0579	41.5234	40.2403	38.6613	14.7881	13.8614	13.5887	19.4948	10.7003	19.4602	22.4714	22.3746	24.3726	19.5867	23.3368	19.1707	21.0861	24.6358	20.7922	35.3291	20.1478	24.9335	30.5628	30.9242	30.0455	24.3684	30.2954	35.3424	34.1952	30.1283	32.3343	24.7592	30.0205
plrg1	44.3794	43.1687	45.8503	34.7639	39.9664	62.8552	55.1472	52.025	55.8323	58.5847	152.924	167.661	165.348	165.171	170.141	178.947	169.089	163.121	165.217	161.321	193.713	221.624	168.457	167.765	158.445	209.644	214.26	184.286	190.5	208.762	193.967	177.23	172.653	190.338	189.302	115.297	125.614	137.451	138.697	139.937	81.43	79.6988	83.2891	89.2377	78.8503	60.6363	58.1372	56.0477	61.7279
polr2a	79.9466	38.2214	78.572	75.7334	85.3495	82.8098	86.8579	85.3954	96.3051	104.731	93.7065	93.315	97.9539	109.984	97.3252	99.7603	96.9304	104.284	94.7014	79.4247	130.116	126.614	116.512	102.813	87.7569	142.475	128.897	145.294	152.964	132.818	142.985	120.202	111.146	103.987	144.163	149.859	86.6396	130.553	131.878	125.755	77.2479	63.7592	72.2345	71.7071	79.4171	66.314	67.2287	55.8324	66.1406
ppie	53.6896	48.0758	42.751	49.3622	43.0065	59.2131	54.351	53.0188	52.743	54.9773	48.0976	54.9047	46.9876	54.1161	50.1433	35.172	30.8466	32.1348	31.9414	30.0764	20.3912	21.6096	16.5794	19.0836	24.3781	40.5007	41.2264	43.3512	42.9244	44.7257	54.1182	50.0355	42.3588	57.1768	58.9932	54.0255	45.279	53.6425	46.5493	47.9959	50.541	52.6787	57.6162	56.1637	50.9149	49.8276	45.8595	44.0554	47.4195
ppih	358.449	344.671	411.466	337.616	388.362	316.769	322.569	322.911	303.735	301.871	193.312	192.694	191.415	228.776	213.365	198.219	171.923	180.765	176.818	193.597	221.748	229.756	173.837	189.907	212.724	240.95	208.951	214.787	203.763	200.244	197.404	189.828	209.854	244.063	219.612	102.31	127.883	128.183	132.328	160.541	99.1279	91.1267	90.5661	100.987	83.6782	137.189	161.42	137.462	158.62
ppil1	73.4296	38.8808	51.4209	46.0927	54.5885	207.19	183.251	196.053	155.993	153.54	140.137	115.953	119.547	122.55	117.157	125.397	105.029	134.354	120.897	116.799	111.196	154.927	104.212	108.522	129.224	162.595	172.411	168.127	168.657	172.918	195.872	191.701	187.799	206.135	172.955	176.179	196.9	183.319	183.55	155.258	117.313	143.531	115.065	112.332	105.615	119.807	86.5876	109.54	102.1
ppil2	21.0238	25.8698	21.8977	23.3938	17.8549	101.134	97.9487	98.4301	96.2486	100.946	172.597	167.223	167.94	177.417	155.799	150.557	140.535	153.132	137.211	156.957	135.407	137.789	114.357	107.41	124.198	86.2149	57.5498	56.9391	56.6564	74.0305	38.4311	38.8984	45.3225	48.6203	42.9968	46.6267	40.2733	34.2824	39.275	36.8253	44.0448	46.5163	44.4166	47.7867	48.0964	40.4953	30.2277	32.3669	37.3963
ppil3	0.770473	0.923433	2.90656	1.95407	0	4.36232	4.67648	6.25554	4.89303	2.08759	5.64454	3.86967	5.11153	8.51529	7.02553	2.35903	7.10786	4.91308	8.89846	8.99681	17.8948	22.4765	8.13255	19.7955	14.7706	57.9178	60.8271	62.0392	48.6758	50.3798	53.6768	55.6871	47.7372	55.177	57.0657	36.2862	73.3056	60.7499	65.1871	64.3675	46.4813	61.3439	51.2446	47.1756	42.0056	35.1528	38.1694	38.4424	43.7769
ppil4	25.716	29.3751	24.6522	27.4545	28.6136	15.9967	18.5124	22.0957	22.3193	21.8311	26.4994	22.2245	20.6479	28.2483	26.3948	28.756	29.6208	27.502	26.6244	26.2315	36.9744	32.5646	32.5537	33.1845	26.171	34.622	41.0744	33.9908	42.3672	40.2966	50.2342	43.5593	44.2263	44.1705	43.3405	56.7029	45.147	49.8355	45.7065	43.4367	39.7697	36.7466	39.6812	39.9307	45.4158	32.0085	37.2352	26.3664	30.0175
ppm1g	651.49	674.082	647.862	606.72	637.403	603.415	575.087	615.487	622.447	667.733	461.898	477.553	496.301	503.084	470.307	451.117	458.397	445.27	451.822	425.605	533.93	582.332	513.997	441.786	449.568	593.711	604.241	584.496	654.822	569.887	625.32	607.731	584.628	636.157	580.95	534.229	363.855	469.017	426.069	436.462	223.557	213.766	232.327	236.269	232.574	192.143	179.158	172.751	210.125
ppp1cab	130.875	97.0232	136.504	142.241	152.837	178.421	152.439	147.844	157.025	168.854	134.596	137.308	143.758	142.289	148.838	135.511	136.276	133.792	132.898	121.51	148.32	156.931	132.163	122.268	124.431	133.988	141.107	125.94	145.54	132.521	131.514	125.341	107.204	94.64	113.312	85.541	89.8495	100.721	97.9721	100.938	77.9715	82.0911	86.8832	86.5907	89.2355	73.6696	68.1289	71.5544	71.8832
ppp1caa	207.759	170.913	233.838	212.314	235.005	196.237	196.152	195.542	180.605	207.904	133.04	132.739	148.629	139.491	147.451	112.304	112.432	112.06	117.173	118.016	139.373	144.318	119.258	122.62	113.919	160.029	161.266	162.784	166.95	156.799	184.261	173.462	165.228	168.372	174.204	147.01	136.316	141.315	151.863	145.608	94.6374	98.1611	100.256	92.0391	101.288	79.5157	74.9211	76.3632	84.6965
ppp1r8a	0	0	0	0.293684	0	0.615441	0	0.30921	0.311389	0.612633	0.629365	2.00196	1.49543	1.43622	1.36683	1.34866	1.0227	2.326	0.749727	0.990215	0.672393	2.57281	1.65945	1.75857	0.627485	3.05178	1.80268	1.82324	2.819	2.37025	3.64324	1.47439	1.84372	4.94686	3.30623	3.01901	1.67398	4.11826	3.55634	3.32417	2.44866	2.51559	3.72163	1.86778	4.71952	1.49413	3.21727	2.6487	3.56381
ppwd1	2.18342	2.57164	2.42458	3.98535	2.01739	5.8453	5.9451	2.36768	4.79165	4.71963	9.3111	10.6634	10.3222	10.8517	9.13088	9.57998	10.4852	8.52402	10.6082	13.259	16.7149	19.3104	21.059	14.1392	15.1776	61.7592	55.6127	59.6524	52.0379	59.8886	79.1396	84.3287	77.9052	86.5741	83.3596	69.8503	68.5337	73.752	69.4779	76.2842	57.7844	55.9586	53.9733	58.2681	61.3552	47.1329	45.0893	43.1737	46.0369
pqbp1	15.8437	11.9217	15.9928	10.055	10.4634	51.2221	51.5643	40.402	43.9515	39.2315	59.3791	60.8797	50.1297	66.2286	62.8017	97.9315	80.9159	90.5681	87.9658	74.588	122.002	133.223	107.626	110.581	143.322	155.011	153.081	146.544	148.828	143.635	143.661	125.197	152.514	158.322	136.652	200.293	119.129	151.329	146.332	124.747	92.9647	91.9348	94.3376	106.065	93.3837	85.6152	88.1911	97.5133	91.8352
prcc	16.1095	8.71578	18.1452	16.9041	17.7091	13.5914	12.128	13.0516	15.0501	13.8831	36.7358	37.5789	39.5289	47.7611	42.4096	49.0339	48.9165	47.8127	45.6631	40.4043	56.9	53.6141	48.8061	43.7198	35.7652	52.6277	38.9941	43.7854	49.0188	44.6853	41.2205	38.5537	36.5874	35.3212	31.8554	26.8588	22.1259	28.9352	24.4643	32.9628	22.7306	18.6826	20.7083	27.3813	25.1775	17.04	19.1972	16.4237	20.786
prdx6	13.1546	6.34032	9.45943	11.868	11.2771	31.4036	33.1574	26.7331	23.4934	25.6379	72.5497	90.8261	68.326	62.8247	77.1219	82.3361	87.372	86.5339	76.4731	84.2625	87.2831	80.5815	65.9492	78.1016	110.873	69.5397	74.425	58.0265	69.9836	65.5241	51.7304	54.7654	54.7987	55.7368	49.9217	47.5668	37.3065	35.2936	37.8739	34.7308	20.512	26.0048	15.6501	25.7747	22.8345	34.8695	29.6545	22.3649	30.0621
prmt5	25.5872	26.5355	30.3616	29.6669	28.0989	34.2859	35.0096	31.8091	31.7628	37.386	127.318	123.826	130.484	125.956	121.371	129.596	135.245	132.014	118.372	136.507	110.137	115.63	101.527	102.769	87.6083	39.2861	36.7807	45.4383	38.9102	39.2546	39.7907	40.8313	33.6689	34.8876	37.0916	46.5845	42.4049	47.2724	49.8112	43.8703	73.3336	71.2472	70.5281	71.7784	69.9469	77.3039	71.0897	71.5169	74.9334
prmt7	6.48174	11.9839	10.926	8.16925	8.54612	19.0294	14.9037	19.2697	19.7997	18.6514	54.6187	62.5701	65.7867	58.3401	56.5873	64.2258	58.4067	54.4592	58.3826	62.3301	59.9514	56.3463	53.214	50.637	51.6283	29.2048	20.7321	23.0298	17.4643	22.6631	18.2896	17.2012	14.0692	17.6408	14.0634	12.9741	21.5812	23.8746	26.9313	25.2535	28.6168	29.2441	29.361	25.1875	26.7847	26.7424	21.3033	22.2499	27.37
prpf18	41.6885	36.131	47.7787	41.282	47.2402	36.5427	38.9459	35.2913	31.4188	43.9212	85.5176	84.1021	72.2433	87.4082	83.9951	88.5383	83.5342	87.7494	90.879	75.6518	48.0736	51.4092	41.3927	39.0282	50.6549	41.3507	51.9702	47.2505	43.1093	47.2549	62.4211	53.6743	53.602	55.5092	54.5825	53.1577	44.9469	44.8693	51.728	51.7509	35.5809	36.276	36.8889	33.3903	43.2811	38.3058	33.1866	26.7095	27.0747
prp19	542.2	502.471	582.257	534.764	555.414	489.535	435.115	498.391	486.357	522.938	342.195	325.835	374.085	377.641	372.789	332.339	323.27	340.48	324.293	326.553	395.596	426.912	361.173	348.869	322.073	445.244	435.654	392.177	429.527	431.721	502.917	502.399	461.905	484.534	494.318	356.563	396.185	413.798	397.355	431.327	290.49	302.277	318.48	309.674	306.752	251.4	236.945	220.184	261.454
prpf3	29.823	26.5948	25.9319	21.1002	26.7289	41.7849	41.5387	39.0028	44.3778	47.535	111.363	123.179	122.052	136.934	123.208	135.467	126.638	127.784	131.564	110.641	142.05	138.842	123.711	110.763	107.926	112.703	82.7244	92.4195	98.6505	109.266	98.5889	86.3462	81.7751	88.7959	96.0078	87.6175	60.7717	78.2532	79.5759	65.9123	48.9753	39.116	43.2721	48.2781	44.116	35.9601	34.459	32.7692	35.7142
prpf31	58.023	43.4885	59.4551	52.9379	50.333	91.5896	91.1802	90.5628	80.2965	96.0917	194.22	192.419	203.226	209.265	191.586	183.159	187.236	183.052	197.269	175.336	230.933	269.601	221.435	210.294	228.538	269.022	259.087	221.991	259.423	251.631	244.511	222.764	229.042	242.458	233.618	117.816	132.507	135.823	140.622	133.831	69.8538	73.1457	69.7923	70.6254	73.821	58.9738	57.5719	53.6664	58.3315
prpf38a	89.6847	89.0925	92.7009	79.6698	76.693	84.6293	88.1894	70.4907	80.5604	93.7872	184.349	207.282	188.729	191.893	194.721	200.843	188.562	228.295	214.959	201.099	232.335	263.546	221.079	215.997	229.505	193.906	178.437	190.685	204.659	221.336	212.498	172.742	175.587	196.368	190.464	169.197	130.294	137.049	142.372	138.408	103.246	113.365	98.6623	102.853	100.671	88.3201	89.5454	91.8273	78.1652
prpf38b	216.627	231.138	200.792	180.049	192.823	197.874	178.86	173.231	177.491	188.41	148.1	161.412	158.883	170.73	152.981	150.319	152.228	153.938	157.793	135.757	157.662	183.531	178.144	154.829	157.5	119.266	116.008	103.246	109.563	115.2	92.0533	97.8922	82.6294	82.1342	85.2427	163.754	76.529	106.892	85.7387	91.3131	92.5989	82.3341	77.0354	89.9521	59.3451	72.9857	79.7195	69.7836	75.774
prpf39	52.1625	47.0605	58.6253	55.8024	52.7021	54.4075	43.0439	49.8641	47.1648	52.4316	60.3141	50.4324	61.6404	54.9729	56.165	58.8873	54.3631	51.6941	57.7277	58.9488	65.4855	77.0041	63.7911	58.9596	59.5659	130.111	121.148	107.361	119.779	112.592	175.027	185.454	167.22	179.968	161.342	196.381	196.331	223.836	200.336	217.279	143.614	141.545	156.471	150.612	160.718	118.648	109.181	96.8822	117.29
prpf4	109.426	95.4162	121.023	109.173	100.948	155.186	142.963	147.701	148.227	131.863	206.204	198.229	214.071	209.004	214.062	218.011	211.256	221.065	220.748	215.006	230.331	260.938	217.198	206.877	228.797	182.84	161.06	151.73	150.164	173.895	151.496	132.134	154.489	160.309	144.298	112.221	109.075	126.501	125.046	116.689	79.6085	84.2839	81.1285	86.1454	78.3219	69.5426	64.1327	65.0786	66.9279
prpf40a	174.139	168.484	174.035	168.509	161.663	156.858	156.162	157.895	175.473	177.094	165.428	165.07	169.008	179.088	159.492	141.794	132.983	138.86	135.789	117.968	159.399	153.494	143.601	127.584	132.057	149.005	151.617	144.077	151.677	154.296	133.189	134.427	135.852	150.774	130.241	128.761	88.7428	117.504	106.629	108.304	120.887	98.989	110.926	113.453	114.263	103.231	95.9759	91.9101	102.593
prpf6	96.9778	109.35	96.6119	96.662	92.4665	113.613	107.38	116.73	113.914	128.745	96.9695	99.076	107.615	109.724	97.1974	95.0938	95.4516	89.8413	93.8293	81.0586	110.145	116.791	92.1117	89.6313	87.7052	114.45	108.14	102.64	108.048	110.076	126.773	115.409	117.854	126.706	113.872	89.4218	86.1993	98.952	99.7839	94.9789	84.938	75.7107	85.4313	81.4565	86.8389	65.4992	61.9153	56.9632	65.7205
prpf8	95.506	72.9045	109.13	108.504	113.718	94.6861	93.3574	92.5926	95.6148	104.688	92.6023	98.8982	102.71	109.564	100.827	91.13	85.5292	86.7911	88.8569	75.3633	111.348	120.089	101.574	91.092	79.4614	138.973	127.867	118.253	132.875	131.124	170.377	158.386	148.418	163.009	165.603	168.27	146.435	184.219	182.623	190.278	123.072	114.314	125.357	127.635	123.517	104.36	95.2714	84.0302	105.781
psen1	64.5618	76.9552	74.2734	75.5433	85.906	65.8912	70.3628	68.7986	71.5916	69.9272	61.49	58.9149	64.6683	66.0402	60.2619	59.7285	52.9079	51.6749	48.9239	51.5194	50.0652	47.6278	39.745	39.1503	42.2472	45.4665	44.3556	49.533	42.6276	40.6326	45.6354	47.0099	36.5317	47.1933	40.0612	37.8846	37.3647	46.5944	45.3147	43.7934	58.9857	53.6269	49.5485	48.4295	56.2225	55.8742	54.9849	46.7511	56.3132
psip1	29.2721	36.0215	28.1653	24.2604	27.4343	42.5596	47.7961	46.2598	46.9467	45.9882	28.5081	28.9197	28.4534	27.0039	28.4569	33.7708	35.3676	44.2076	35.8436	36.365	40.8982	37.6205	32.6878	30.5226	31.428	20.8844	18.9932	13.8545	16.4054	21.8248	7.34549	5.58786	6.86739	4.87961	7.06994	3.38605	2.91709	3.35731	2.75046	3.01818	12.379	13.9641	13.205	12.5934	13.2552	12.4477	13.2366	16.0273	13.6079
ptbp1b	26.5	18.6824	28.4675	23.6203	26.8152	44.9175	33.2723	26.1491	40.3613	38.4534	154.174	157.55	225.413	198.63	199.337	159.123	152.027	138.4	145.794	156.806	258.747	283.43	244.761	207.87	172.763	523.298	471.773	480.566	493.485	486.195	558.427	505.37	501.459	529.421	598.944	485.287	303.374	379.176	386.501	363.938	224.061	207.71	218.157	229.569	218.66	174.723	165.585	151.513	176.464
ptbp1a	2.05853	1.24325	3.25067	2.18072	3.03376	6.24911	5.57778	4.89209	5.81945	4.53009	9.00877	7.44749	11.6009	10.1723	8.73853	12.9083	10.2896	11.2115	9.703	8.91239	40.8852	33.2675	38.7144	31.5272	29.617	125.901	126.453	133.872	137.414	122.955	112.231	115.983	97.1496	114.257	116.522	61.7595	55.4676	78.1238	65.9295	71.5472	90.5605	83.4604	92.6632	90.5358	91.7363	89.2452	89.4114	79.2987	92.9679
ptbp2b	19.5458	11.5808	22.4028	18.846	19.8758	27.6792	20.951	21.3249	22.5009	16.9775	13.9978	15.7392	15.756	15.4261	17.8349	14.3305	16.7679	17.5348	14.9917	14.0063	35.422	26.3589	31.4657	36.1	25.8072	80.658	68.3162	87.1876	74.3267	72.4474	117.187	106.045	97.5543	92.5552	101.144	64.2776	72.9451	94.4447	81.9175	86.0979	71.3751	69.2327	65.6224	75.1905	79.4259	83.7663	84.8401	74.7164	84.4817
ptbp3	15.7684	13.9805	13.1216	10.1923	11.8995	11.155	9.79975	10.6976	10.0188	12.6415	12.9953	14.0989	13.0912	14.2375	10.5972	11.9759	14.003	16.5171	15.1511	12.7906	16.635	19.8679	12.0543	12.7976	22.9045	10.2593	13.3319	13.6016	11.1069	11.6711	14.1799	13.0268	8.74616	12.169	9.51456	12.9352	9.66159	11.5872	11.0775	13.4653	16.2847	12.9424	17.3762	18.5255	18.0115	21.3411	23.4194	19.2956	18.4841
puf60a	685.07	189.893	270.933	377.738	427.58	415.269	392.012	671.169	968.141	647.144	801.239	594.601	237.766	1043.37	249.543	1153.88	602.206	1283.71	410.715	513.787	745.794	383.514	1589.65	814.848	2046.73	1467.66	1619.07	1621.28	3227.07	1661.95	1207.67	1992.97	886.923	563.531	1055.3	2418.07	968.782	1377.62	1047.64	1489	901.22	1305.63	992.2	2481.87	562.983	1659.67	1459.83	1927.34	2391.69
qkib	0	0	0	0	0	0	0	0	0	1.18628	0	1.51087	0	0	0	1.35883	0	0	0	0	0	0	0	0.413778	0.48024	0	0	0	0	0	0	0	0	0	0	0	0	0	0.445017	0	0.983209	0	0	2.87583	2.2947	2.0414	0.890744	1.41135	4.41195
raly	6.76729	6.09549	7.89928	8.41232	6.7016	6.12004	6.74386	12.9068	7.72749	4.17331	4.05327	2.62707	2.5451	5.97848	2.17067	3.77009	2.71658	4.20099	2.616	2.09563	1.84711	3.27176	4.05363	2.85476	2.61634	1.68235	2.6312	0.807368	0.736982	2.20613	0.219946	0.393479	0.410002	0	0	0.238079	0.874525	0.457713	0.392943	0.120188	1.19239	1.95552	1.9824	1.05751	1.95725	1.45867	1.35322	0.617913	1.37711
ralyl	0	0	0	0	0	0	0	0	0	0	0	0	0	0	0	0.649801	0	0	0	0	0	0.616433	0.627679	0	0	0	0	0	0	0	0	0	0	0	0	0	0.519797	0	0	0	0.466234	0	0.463006	0.44304	0	0.702672	0	0.443297	0
raver2	0.402866	0.749527	1.06204	1.3027	1.33136	0.698961	0.338485	0.397394	0.330257	0.056037	1.11647	0.660316	0.983301	1.25435	1.42504	1.8083	1.05468	1.42042	1.49179	1.50912	1.42392	0.909321	0.790777	0.740148	1.51153	0.288579	0.489443	0.792125	0.486996	0.569861	0.250292	0.402958	0.613469	0.62559	0.182302	0.04984	0.050355	0	0.052871	0.158876	0.564202	0.563977	0.511003	0.303006	0.262112	0.83937	0.879424	0.922712	0.8013
rbfox1	0	0.867216	0	0	0.609592	0.612607	0	0.666125	0.247892	0.12848	1.24598	0	0	0	0.862836	2.79606	2.16765	0.212571	0.36514	0.566156	0.97826	1.30192	0.671292	0.089607	0.29764	0.489624	2.58498	1.19808	0.657986	0.541348	0.986299	1.0487	1.85941	0.236048	0	0.449521	0.821862	0.107413	0.096451	0	0.344855	0.303455	0.424207	1.18915	2.51185	2.43077	2.01692	1.81784	3.35001
rbfox3l	5.35683	5.42988	1.63721	2.88941	2.97433	6.44175	10.0897	5.93494	8.90531	8.91726	10.4619	10.7358	7.49707	10.3935	11.7219	11.1574	8.5072	8.10339	10.4564	9.93321	6.25406	7.71882	4.42449	4.25853	4.50848	7.51253	3.3528	0.941554	1.94314	3.38278	1.00754	1.45139	0.319968	2.02189	1.58596	0	0	0	0	0	0.440335	0	0	0	0	0.448648	0	0	0.460795
rbfox3	5.60954	4.0225	4.72423	6.45268	4.88495	6.54551	6.86017	5.57094	6.90346	6.88059	7.50012	9.51578	11.3685	6.12408	11.4833	10.0408	8.41735	8.64394	9.33781	7.76261	6.27018	5.78156	5.11117	5.1808	4.14906	2.03933	1.56027	0.284563	1.33034	1.08037	0.225561	0.137111	0.395276	0.232547	0.245738	0.093292	0.044163	0.268438	0.191739	0.384347	1.03852	0.702646	0.609605	0.902371	0.814273	0.61612	0.74943	1.03717	0.766636
rbm10	1.78144	2.24426	2.78966	2.4697	2.43195	7.52338	5.81123	5.6697	6.51542	5.91997	11.7911	13.5889	12.3558	15.1571	12.4221	16.0313	16.2093	14.6469	17.3603	13.8513	17.4575	15.3392	16.004	14.2927	13.2702	12.4783	10.6685	8.52281	13.3845	12.7187	7.55562	6.76848	5.67542	7.21228	7.6617	3.19406	2.04086	3.87528	2.68419	3.2568	3.91324	3.45051	4.21904	4.19025	5.29537	2.36515	2.04215	1.63073	2.49589
rbm15	3.88657	1.83283	4.68361	3.15484	4.10443	8.68708	7.75736	8.81535	11.0682	10.8975	50.647	57.069	60.4476	69.3471	60.6066	66.9727	64.7166	60.8624	66.6812	57.5969	49.7184	56.2199	39.1327	44.6262	29.9932	42.7472	41.5138	33.4266	33.6387	38.0456	44.1426	34.7195	35.6938	37.685	34.756	43.5377	38.5766	47.8837	51.359	49.8217	18.6077	14.6121	16.2288	22.1197	21.489	12.5696	13.6344	10.5526	13.1601
rbm17	16.9776	21.5862	15.8423	13.3647	11.5374	62.8613	55.2651	68.5519	54.9744	66.9195	106.686	111.05	116.72	117.162	114.76	100.197	105.801	109.741	114.548	92.5874	111.105	132.685	110.441	106.711	119.156	126.865	122.915	129.497	125.291	133.106	119.073	119.547	124.739	123.724	113.827	112.832	79.6606	93.612	91.5789	94.4886	56.2793	56.691	56.4523	58.3689	64.2073	46.6312	40.6537	40.7807	47.1053
rbm18	8.93098	8.6526	11.0969	10.388	10.1632	19.8536	13.81	15.3701	13.5214	16.6935	37.9178	37.425	38.4581	48.5859	41.7626	48.7592	44.2279	48.5208	43.5109	43.2768	38.3171	34.8036	39.1199	34.8578	37.8771	32.6622	31.1766	28.8448	32.4235	33.7913	30.617	34.7902	28.0096	36.8392	30.855	29.9363	26.9456	31.1893	29.7802	31.5759	24.9343	28.3876	25.3053	25.1031	22.1726	25.1891	28.9953	23.1825	27.1266
rbm19	17.4199	17.3795	16.6732	16.1898	17.6091	13.3004	13.4268	17.8193	14.9673	16.31	16.2197	17.3735	18.1758	15.2562	18.3546	17.1145	18.355	16.1767	16.8978	12.5657	14.7762	19.5133	16.2791	13.9575	19.568	32.6819	35.9716	33.1066	34.03	36.8156	48.8414	50.7144	49.2238	51.4056	52.2281	58.188	42.7926	55.6127	53.1285	55.7802	34.3096	33.2165	37.6895	37.1255	38.1985	29.5357	27.1326	29.5172	30.2821
rbm22	40.978	31.4074	40.3974	39.0047	34.6933	89.0532	90.1357	71.2976	84.989	104.057	164.62	179.266	168.186	176.907	165.27	170.335	153.693	170.792	160.535	170.388	208.425	226.016	192.119	193.553	190.757	260.581	254.966	238.939	248.239	256.566	279.639	272.256	252.65	243.997	258.145	183.95	184.563	188.818	189.021	202.209	95.7841	96.6383	105.3	99.5901	101.602	93.7118	87.4069	80.0238	90.1265
rbm24a	55.9707	32.7175	58.9984	59.4497	59.8704	59.936	60.1358	53.9943	63.7953	65.4313	65.3408	70.8682	73.0878	79.6367	70.3606	81.4731	71.4978	76.3788	68.1259	63.7852	39.2597	38.5325	43.721	36.2122	27.567	19.2023	11.3471	21.502	14.8407	15.3255	9.25882	8.45599	9.61691	8.19272	11.1728	20.1434	14.1426	20.6449	20.2356	23.1843	42.0311	41.5676	43.545	50.8816	50.4261	74.981	73.3685	67.8668	85.187
rbm26	240.288	215.843	223.85	211.094	236.242	394.213	363.362	386.505	409.361	439.217	253.861	268.996	263.283	299.104	259.112	260.689	233.87	265.651	254.87	198.482	264.123	279.324	262.977	256.677	243.757	242.171	265.085	241.201	278.841	233.149	231.395	221.516	209.35	214.067	204.488	121.364	92.494	117.418	104.043	104.582	72.9416	74.5401	78.9693	72.2964	77.9844	74.2256	74.0193	61.5414	71.0799
rbm27	20.9115	20.1144	25.8595	21.8256	19.9145	28.9663	29.8183	25.6522	30.6886	30.1064	37.6528	38.8239	37.8205	46.2308	40.0993	54.1854	50.0057	48.029	50.4019	37.6473	39.6228	38.3291	31.2778	30.8423	21.0007	11.4881	6.63761	6.03459	7.27776	7.76243	8.04141	4.78191	4.07919	5.58905	6.08926	11.0816	5.24658	8.07347	7.87254	6.44758	9.28106	6.02033	8.19147	7.18195	10.2768	5.74665	6.10166	5.47173	6.33655
rbm28	3.22782	4.2641	2.22664	2.62665	2.54137	6.13297	6.12136	7.80806	5.7379	6.63664	46.2902	54.6352	55.2517	49.6983	50.5285	54.897	54.7408	52.1685	57.1405	50.4259	55.5025	55.4947	44.3637	47.37	42.4987	51.197	48.3718	50.1527	47.4192	50.4565	53.4872	50.0061	50.3736	58.1146	55.2364	71.3477	44.5066	54.5299	54.0914	58.0244	58.1082	61.1805	66.0153	60.5529	66.6927	47.7826	48.6287	43.2782	49.5171
rbm34	0.879273	0.503328	0.919903	0.730338	1.12937	3.73548	2.3578	0.98481	0.989055	3.80278	14.9338	16.9496	18.5384	11.776	9.94841	18.3557	17.3055	16.7514	18.0165	16.0279	14.974	13.1229	13.7971	15.3252	14.1841	32.9669	38.6602	34.8098	33.9348	47.7225	72.0288	61.0711	63.1582	68.9926	68.5692	103.555	69.2809	80.3801	82.763	84.4243	85.9938	90.9248	88.1046	88.2174	77.5364	83.8858	78.0495	78.1563	86.1648
rbm38	58.292	35.7889	67.2885	56.2878	58.937	88.1099	81.6226	79.7564	86.4486	78.0356	128.379	141.583	134.659	142.73	139.789	165.466	143.009	153.747	155.737	150.747	127.802	114.583	108.315	110.641	96.7226	39.8528	33.8901	33.6733	28.2685	36.1784	54.8058	68.4836	47.2669	61.2283	51.9708	136.51	121.374	134.767	134.28	138.816	38.1996	38.6752	40.5632	41.9286	42.4424	24.8513	23.1579	21.0181	24.6172
rbm41	0.638748	0.579726	1.16222	1.40447	1.53206	1.26183	0.945763	1.24325	1.06339	1.82181	11.1023	10.4731	10.3661	8.47071	7.20986	14.9534	13.4142	13.5808	9.57572	13.7955	4.09805	5.95999	3.96114	5.98861	3.7132	3.17264	1.55718	2.33732	1.56819	3.86396	3.70294	3.23183	4.71475	4.46031	3.40481	6.06034	4.7107	7.42872	7.59093	6.6788	5.37589	4.75722	5.45822	4.13182	2.71254	3.67861	3.26862	3.40773	2.86234
rbm45	0.23786	1.23507	0.805804	0.377031	0.368072	1.78526	0.661272	0.988298	0.990896	1.37337	4.83587	3.19234	5.00064	5.91939	4.12317	4.49494	3.73832	5.80666	4.93675	5.05863	9.60561	8.47678	3.75297	5.0367	5.14478	5.58988	5.70373	6.22092	5.17454	5.65301	6.93328	3.73109	6.85815	7.37042	5.5737	3.83723	4.30225	3.92099	1.88738	4.46655	3.53563	1.26419	2.66602	3.85695	5.87691	2.21451	2.18014	1.94628	4.73919
rbm46	2.77759	1.73646	3.29158	2.55037	2.65388	8.79615	8.25819	5.01186	4.39584	6.38382	11.4714	10.8883	13.5135	14.4311	15.4028	11.5319	8.4147	7.9556	11.8281	7.90796	4.96906	4.86606	7.8382	12.7199	3.86692	1.66086	1.61913	2.05765	2.76347	3.17393	0.159626	0.165996	0.496146	0.166244	0.811869	0.310494	0	0.386288	0.31456	0.476457	0.124214	0.379317	0.512917	0.156836	0.320863	0.124063	0.147059	0.120003	0.379787
rbm47	0.259376	1.42875	0.181477	0.054329	0.158265	0.180552	0.098796	0.114714	0.214582	0.112333	0.238378	0.237276	0.184367	0.12172	0	0.059133	0	0.045735	0.194746	1.07799	0.464428	0.744491	0.270254	0.684328	0.200223	22.3411	22.395	23.0572	23.9542	19.0071	37.641	30.7449	28.1123	27.8521	31.2917	34.1579	23.7695	31.2772	30.5314	38.1898	4.7534	5.42566	7.66472	6.83045	6.15315	6.83711	5.13461	5.01336	6.82145
rbm4.1	15.3969	6.8202	11.9834	16.888	13.2079	49.1935	52.5882	48.0009	52.7907	56.7117	114.683	92.3712	87.1829	98.8888	92.3604	79.6874	86.9707	87.0716	83.4183	86.0455	32.3133	35.3605	24.2792	28.2145	28.1866	34.3838	32.999	38.8998	35.3885	31.3524	44.9619	53.8798	29.0059	38.2759	33.7994	65.892	64.4093	84.2525	69.3014	63.1927	84.4985	92.111	77.3764	96.426	78.4675	96.3261	87.6162	88.3816	106.019
rbm4.2	131.83	90.2845	150.387	132.069	135.197	160.031	165.378	143.436	167.563	159.84	220.168	227.472	236.461	237.029	231.875	233.426	218.873	233.712	226.12	207.6	302.899	320.739	290.693	258.103	250.401	369.322	388.963	356.269	367.865	369.326	420.975	423.381	362.04	398.898	392.413	372.57	376.24	418.841	410.228	425.506	177.848	160.085	169.33	176.892	157.269	115.143	124.894	106.672	122.307
rbm5	5.92109	7.55345	6.26525	5.27123	5.34387	5.47248	8.71891	7.55006	13.0065	5.70914	43.8673	52.5758	51.0397	48.6486	45.5859	49.5742	42.1881	46.7129	45.4636	39.0396	52.7708	56.8439	59.0267	44.6981	49.0605	102.704	109.638	106.109	118.935	103.981	121.084	107.825	99.0921	130.908	105.967	119.941	93.1643	121.172	116.467	104.767	89.3553	91.9373	84.8457	83.8938	87.7008	93.4224	84.8002	70.0624	91.0587
rbm7	58.5676	68.8997	54.7896	55.4313	59.9967	103.243	101.593	95.0473	94.6266	100.524	405.117	423.295	396.788	435.454	448.378	478.159	472.333	442.891	470.732	479.22	489.073	538.134	491.48	500.06	448.25	287.652	271.979	266.662	252.931	317.274	169.797	144.128	162.912	169.618	168.703	80.4664	79.4444	89.1184	85.831	88.1286	55.9457	58.6622	52.0029	57.0606	51.4997	51.6136	55.6464	50.5083	50.1364
rbm8a	965.771	722.436	855.194	809.435	911.428	651.616	675.291	585.152	626.502	587.69	388.136	352.433	360.091	335.956	363.615	396.888	415.206	429.723	426.22	397.375	560.313	599.89	545.652	521.115	575.071	846.385	852.831	889.74	923.928	868.424	849.652	731.737	815.069	904.278	768.839	835.887	753.427	863.943	827.09	772.077	541.137	574.478	563.483	584.033	465.417	466.044	443.874	471.891	498.902
rbms1a	1.4926	0.517951	1.00343	0.508479	1.28825	1.32589	0.820402	1.27983	0.929081	0.843708	2.32034	1.70002	1.77017	2.97185	1.59203	0.794647	1.05129	0.352366	0.811893	0.678237	4.13865	6.06585	6.01049	4.55501	4.40898	17.6818	21.4404	18.6199	19.4154	14.2023	29.4851	38.0522	30.8623	30.7718	31.57	65.5486	47.9556	63.7898	56.4279	57.6636	55.2501	50.7892	52.4413	55.4405	53.7773	36.3055	32.4895	30.603	36.4781
rbms2b	0.198944	0	0	0.163277	0.788963	1.24401	2.05208	1.37939	2.67074	2.55423	0.88341	1.64153	1.41733	1.14655	1.59644	3.6457	2.06653	4.36414	3.29713	3.09098	1.61866	1.46436	1.36719	3.52756	1.42987	2.80171	4.63598	3.61187	3.72485	2.50881	5.46467	7.01665	6.26045	8.36018	8.29572	15.7534	9.70364	12.3926	10.3937	9.9757	42.6602	38.4607	39.3186	43.5044	42.9532	36.6122	37.0357	35.6942	38.2341
rbms2a	7.08715	13.0101	10.078	8.11419	8.8092	6.86513	7.48493	4.03234	5.10977	3.32863	10.258	10.0718	9.85895	8.22495	11.3895	4.50431	4.42326	5.31642	6.55284	4.47085	7.0944	7.61629	5.58902	6.80699	5.29133	7.29278	2.9896	5.13898	4.43607	5.92691	3.97817	1.44746	2.70899	1.74174	3.64869	3.31962	1.93368	2.24699	2.21184	2.58467	4.29214	4.04905	5.4476	4.89674	4.86963	4.85995	5.87094	4.35366	5.49609
rbms3	5.46296	6.2572	5.20095	3.41458	3.32643	5.44081	5.45305	9.26076	5.45818	4.5664	13.526	15.8717	12.6431	18.7926	16.0318	21.8203	19.4985	14.6481	14.8262	16.2378	17.8834	20.6325	18.3191	19.3413	16.0798	11.6277	11.7691	9.73468	9.69554	14.1157	4.64571	4.12247	3.10382	5.46568	6.97107	1.92531	0.603787	0.738936	0.638282	0.648766	0.702797	0.798796	0.895454	0.655392	1.35251	1.06789	1.25784	0.257517	0.728696
rbmx	342.951	297.816	332.505	305.377	332.802	284.958	249.994	276.479	272.714	261.551	180.769	167.41	175.208	177.957	188.981	185.089	151.606	189.303	159.813	165.732	360.815	437.091	377.982	358.073	369.994	678.618	675.283	714.166	726.052	717.56	755.835	722.703	695.024	677.247	686.075	469.536	561.643	565.561	590.815	588.907	501.181	507.484	469.192	478.135	430.585	451.756	482.224	409.668	450.681
rbpms2a	20.2571	10.9666	17.2334	16.6818	16.5367	26.322	20.3901	26.4271	22.985	22.4851	27.325	26.428	23.2369	27.5302	28.8061	32.1466	28.9682	34.7287	26.3738	25.7659	15.5279	17.2535	11.1753	19.2596	18.3006	11.1253	9.192	7.8153	10.5801	9.93826	6.52911	6.03905	6.61832	5.40087	3.99356	1.80498	2.06018	2.91402	2.65869	1.19542	6.82828	5.18203	7.48083	7.46143	7.46632	2.98862	2.75042	2.40791	2.95518
rbpms2b	68.5813	57.1956	83.186	82.5615	73.4868	92.8336	77.9939	86.7781	74.3106	84.1011	273.668	308.531	280.082	280.795	288.123	342.896	290.762	338.857	316.423	325.45	208.82	198.339	191.419	199.8	138.861	73.498	51.7558	52.7583	55.1977	60.3316	20.8674	21.4761	26.8548	16.0378	14.64	5.76168	5.85995	3.05136	4.46254	3.90553	1.8741	3.11371	4.04711	2.6318	5.68211	12.4334	5.58318	3.36285	13.7706
rnf113a	17.3609	18.267	12.6172	17.1638	17.7391	30.973	25.0812	30.7366	28.4421	29.3131	53.2789	43.9542	47.6364	48.0731	46.9226	61.8657	58.5228	55.319	56.5252	57.4665	44.3611	42.6507	50.8461	39.6159	57.561	42.0995	27.7269	40.8349	41.9317	37.7737	35.49	42.0648	45.768	46.6823	43.7936	37.7752	41.2628	34.2429	44.9228	29.8825	51.0592	46.6258	50.0849	43.6413	41.0396	49.2419	42.3719	39.5276	47.0417
rnf20	45.4167	25.6589	38.2991	37.8991	38.1056	32.5931	30.9052	46.7801	33.7828	39.6227	51.655	51.4498	50.2196	47.7924	54.9933	52.0743	60.7107	52.3231	50.4529	44.7676	46.2499	53.1904	64.8123	54.7278	53.943	68.7919	57.2496	52.1604	68.0926	56.4113	76.5884	85.3447	63.0268	82.7655	63.6362	67.438	68.5951	59.3533	59.2839	63.41	38.8414	37.4171	40.519	37.4352	42.7125	39.0274	41.5282	34.8176	39.6286
rnf213a	3.3003	2.4932	3.07572	3.21771	3.70271	2.09311	2.43653	2.74455	2.46713	2.31956	5.20611	6.4661	6.53871	5.41772	5.351	4.20302	5.03479	4.6326	4.85196	4.45501	3.42218	3.15876	4.02796	3.1945	2.96258	1.64448	1.44222	1.62914	1.67303	1.42551	0.77339	0.558083	0.521134	0.530586	0.525674	0.138017	0.069455	0.108811	0.151821	0.176302	0.217469	0.268742	0.348997	0.293216	0.396559	0.536749	0.44423	0.414782	0.477701
rnf34b	0.422081	0	1.04584	0	0	0	0	0	0.279189	0	0.289895	0.729529	0.657303	1.16694	0	0.738338	1.50024	0.58831	0.818535	0.732166	2.04097	1.38982	0.359521	1.28046	1.39041	0.368594	0.390038	1.66945	1.02773	0.644301	0.611281	0	1.35236	0	1.14447	0	0	0	0	0	0	0.554526	0.272903	0	0.350988	0.449394	0.322279	0	0.559763
rnf34a	1.18588	0.752885	1.30946	1.34895	1.67141	1.51248	1.73565	2.40524	2.15607	1.89296	8.89777	8.46132	8.24746	9.17522	10.757	10.2149	8.78239	9.7693	10.1271	6.94547	8.80619	7.3538	9.48143	7.96089	10.0361	3.99973	3.81822	3.94813	3.50326	2.60429	2.02794	2.13918	1.5711	1.96207	2.56691	2.51699	2.3066	2.38447	2.14864	3.03077	3.60696	3.81089	4.7921	4.04547	4.10635	4.24366	4.19386	4.14476	3.2778
rnpc3	14.0527	15.7795	16.03	18.3219	17.1192	27.0642	22.2353	23.9001	26.3847	23.5725	22.7859	21.5528	24.1719	19.3752	16.7141	19.9753	17.2099	17.5108	23.8434	16.8424	18.4266	19.9705	22.125	15.8853	25.5687	41.9649	38.4763	38.951	48.1868	30.9848	47.5919	55.2281	42.9844	54.3861	46.3591	47.8541	43.3087	43.704	47.9431	44.8177	36.7828	37.8929	38.9463	38.2006	41.595	38.2571	47.8144	33.9777	41.8183
rnps1	271.364	238.17	283.773	270.566	272.889	326.648	282.329	301.067	283.045	309.849	232.104	204.361	211.538	208.934	219.292	212.373	190.637	200.503	199.924	215.141	252.348	296.207	255.595	247.437	250.445	288.294	281.932	298.821	289.239	281.258	302.339	312.913	298.215	324.144	288.15	228.995	264.199	240.257	238.558	252.997	123.306	134.469	128.063	131.319	131.557	112.246	102.967	99.5318	109.169
rps13	462.374	457.934	429.759	446.525	459.685	448.943	463.968	437.662	465.329	360.829	151.837	175.58	123.465	174.298	191.497	229.755	264.553	269.587	270.236	286.642	324.389	388.988	387.779	367.827	498.318	834.607	908.743	969.998	816.756	851.281	1085.25	1150.83	1125.62	1175.06	1039.8	851.658	1686.25	1395.16	1490.24	1426.08	2440.67	2842.42	2396.41	2376.17	2110.69	3540.9	3514.46	4125.94	3349.91
rps26l	22.8418	19.2632	15.9365	17.1079	19.1809	39.5367	42.9147	47.8023	36.9815	29.1666	13.0532	15.5561	9.63	11.3715	17.1371	11.707	14.9182	10.685	19.2195	15.1963	33.0266	45.2062	36.3841	35.4168	41.5322	95.3313	115.412	119.921	109.384	95.6935	141.372	139.703	143.1	153.658	142.195	157.769	270.232	203.668	205.668	206.351	409.101	435.453	401.006	368.425	341.16	562.872	537.083	655.274	517.035
rps26	279.143	216.21	234.456	241.792	276.412	267.621	303.445	309.012	285.651	275.817	85.251	104.602	93.2847	70.6531	89.6303	154.599	173.279	146.235	177.294	203.168	143.975	159.255	170.393	175.439	216.267	351.778	401.899	425.354	334.815	354.525	421.188	487.713	437.683	423.886	353.525	369.976	719.347	610.681	603.272	582.355	1189.23	1271.69	1109.37	1086.81	1039.31	1690.46	1693.12	1822.21	1583.76
rrp1	74.6818	69.4396	78.9818	67.7258	64.6332	85.503	90.3304	102.027	82.6642	87.4654	183.086	196.818	191.248	186.843	175.819	177.709	176.736	151.278	169.095	166.24	210.159	191.357	229.872	203.7	242.488	207.5	221.554	198.475	218.794	212.121	214.722	232.96	220.151	221.646	207.05	280.975	192.279	204.677	200.524	205.486	171.113	152.169	177.907	177.584	169.452	173.247	175.525	179.185	184.36
rtcb	0	1.23681	0.23569	0	0.221298	0.707312	0.774198	0.470739	1.41248	0	3.08035	3.25603	3.09392	2.3936	3.59903	5.02842	2.30939	1.59961	4.42499	2.98808	3.76472	2.65557	4.60795	3.75909	4.36245	6.12757	3.00336	6.26129	3.80101	2.6988	10.2142	7.7389	3.03097	5.13602	5.16916	8.30003	6.79733	12.5313	9.48381	10.2484	20.4048	16.9613	21.4864	21.5523	21.8891	26.029	20.1668	22.9362	18.3796
samd4a	0.473302	0.319575	0.416103	0.114469	0.335724	0.530443	0.29791	0.646096	0.593688	0.433919	0.993709	0.642304	0.609982	1.86552	1.24768	2.30632	0.968162	0.666951	1.17675	0.766414	0.426268	1.53535	1.0112	1.04031	0.529067	0.167365	0.220939	0.303518	0.196397	0.408307	0.179209	0.218979	0.078904	0.185397	0.299565	0.673779	0.247627	0.299825	0.342291	0.535684	1.74712	1.22908	1.90242	1.71937	1.96031	1.84467	1.85993	1.17656	1.89677
sap18	273.626	233.599	256.796	290.657	288.546	441.281	407.645	430.942	361.581	423.099	387.913	328.608	306.586	361.466	375.432	399.573	378.644	426.658	377.078	459.415	464.814	565.905	487.714	503.394	586.303	678.448	691.476	763.74	763.845	710.236	688.406	691.395	732.132	733.747	662.589	609.388	628.928	613.868	589.793	612.225	386.013	437.321	400.379	380.685	365.744	380.584	349.25	389.553	340.991
sap30bp	83.3739	74.9856	78.0703	63.1326	76.4197	96.2603	111.221	90.8566	91.9438	86.7464	154.31	164.375	177.357	174.271	168.727	192.912	190.276	183.864	182.73	168.619	211.884	220.959	209.469	181.341	203.556	197.915	209.471	187.182	194.237	218.343	131.286	123.01	127.634	139.183	137.244	85.9287	77.8154	89.0277	91.3921	73.3743	74.625	74.3716	73.3123	77.3864	74.5871	60.8474	57.4516	56.7807	68.0826
sart1	147.19	124.256	143.293	138.918	144.321	110.688	113.084	126.59	121.719	131.472	125.436	135.84	118.173	127.511	122.74	106.238	99.5522	99.6964	97.3635	79.6947	132.164	124.559	132.104	122.597	122.703	153.561	147.165	145.781	156.297	159.057	207.44	184.526	188.178	201.662	183.56	220.649	141.62	179.01	163.268	171.247	140.708	132.433	151.244	155.835	151.003	106.447	102.179	103.491	116.216
sart3	17.113	19.658	18.0507	18.071	17.4518	37.7917	33.8586	38.207	34.2329	37.5301	145.033	169.978	160.099	161.935	156.837	161.059	165.916	163.044	158.046	137.321	139.261	132.519	134.006	131.054	128.952	103.095	93.0561	88.9349	98.2714	91.5199	95.2174	85.3242	84.3724	97.3209	98.4381	88.4754	59.0109	79.7145	75.7144	74.6435	51.5918	46.1636	53.8884	54.4834	52.5397	41.1236	33.7491	31.0822	37.9278
scnm1	1.2793	2.84479	1.46539	3.28428	1.77405	9.5685	7.05333	8.45127	8.11026	11.5884	54.7918	64.7148	62.2711	62.9547	60.7399	67.7588	81.8743	68.203	79.656	75.8716	54.6988	44.6356	52.314	60.8299	50.7311	13.7406	14.2456	12.3951	15.1926	15.3328	7.54804	10.7692	7.5847	17.8462	7.13534	9.00643	5.39594	7.82662	6.1014	7.30226	4.75335	6.7044	5.13539	4.44996	7.64235	5.5508	5.59667	3.51446	3.77905
sec31b	2.64038	19.4553	9.8403	2.60031	3.99076	7.86568	8.36562	7.73639	8.56022	7.14478	28.5693	42.2665	56.78	51.1472	38.7955	38.0407	48.1402	31.0154	40.6337	30.5037	51.9478	58.3154	37.0932	47.2532	42.9787	30.1272	22.7881	23.6245	28.4423	21.6528	18.1577	20.0824	12.5364	13.1652	16.3864	18.9552	6.86054	7.27637	10.2578	12.2095	8.72691	7.14514	8.24869	9.17963	10.0957	11.9579	4.5887	6.94015	5.64423
setx	3.17482	2.4519	5.08101	3.52469	2.45257	8.88713	5.14842	6.05306	10.5802	5.61566	59.782	57.5719	62.1172	73.9704	72.0838	85.3254	75.6906	93.3778	109.108	81.0928	41.9193	46.985	28.2102	35.8311	29.6584	27.2854	16.5009	16.3824	21.0542	21.0595	12.0784	12.8344	9.62514	11.8268	15.2152	12.3533	9.34122	11.4257	13.2227	12.0291	12.962	13.9612	14.9689	15.0145	16.9636	8.66869	6.55846	8.08805	12.5666
sf1	86.7648	77.1127	86.7741	82.7569	95.1332	119.375	112.868	102.895	112.599	116.884	250.58	238.344	261.375	273.915	245.463	213.224	205.053	204.451	196.764	161.383	350.389	340.173	333.852	285.904	281.871	436.861	413.779	429.182	443.808	445.644	581.762	597.232	506.978	504.104	555.103	639.938	478.755	528.242	508.387	555.338	259.183	245.815	249.231	256.643	267.2	210.267	200.575	168.759	209.481
sf3a1	234.307	197.933	243.876	232.07	233.88	201.441	193.24	206.377	213.279	217.839	239.011	225.295	228.047	239.684	230.049	212.486	199.704	222.048	207.173	181.2	239.139	242.912	203.965	198.66	176.797	252.045	241.543	204.931	229.491	228.127	270.73	250.758	245.066	267.215	235.796	198.479	177.31	197.248	192.416	218.377	134.237	123.63	138.119	148.389	142.603	118.251	117.382	105.15	128.945
sf3a2	600.956	587.52	616.469	579.841	589.928	562.109	506.177	605.984	536.61	585.667	395.482	335.719	331.304	344.984	324.732	325.721	312.392	312.237	305.613	337.189	402.805	467.501	396.132	371.77	434.906	503.188	537.745	531.056	487.206	497.767	556.695	588.624	547.928	516.281	519.197	392.559	459.673	420.751	416.007	446.651	258.237	274.622	262.217	246.932	237.032	243.052	218.038	193.925	220.145
sf3a3	103.908	129.444	114.66	100.485	97.3446	151.604	139.353	131.161	143.113	146.183	153.031	169.052	176.565	180.058	167.853	184.899	185.219	186.836	192.728	157.906	219.201	227.927	181.152	176.946	170.56	257.783	257.69	229.145	245.624	232.683	259.43	227.811	240.039	284.027	254.47	157.34	142.621	186.938	181.2	175.351	106.375	108.551	107.735	111.692	110.496	79.4103	71.9388	68.4646	83.6105
sf3b1	37.553	22.4146	39.7861	40.0823	39.8315	53.0004	44.4036	43.9254	46.8731	48.8296	74.008	77.6888	81.556	77.3334	79.1925	72.0745	69.7206	71.1223	74.3771	64.0373	97.3045	95.6001	80.6249	74.1623	68.6626	170.043	157.024	150.132	169.049	167.696	218.93	202	184.726	212.537	208.604	171.802	160.828	219.032	212.792	212.684	139.662	127.406	140.331	138.912	135.461	114.762	111.59	93.7602	127.123
sf3b2	194.437	180.675	198.747	194.263	166.136	317.287	253.026	315.366	270.934	310.437	396.919	369.089	405.244	395.63	359.394	332.27	298.895	298.963	299.401	268.199	370.033	411.405	372.377	335.039	390.613	486.17	493.989	474.928	490.228	490.085	560.436	588.444	546.192	582.176	515.137	442.034	412.518	430.363	402.679	454.812	233.395	234.871	246.325	250.516	256.881	211.534	194.361	178.745	203.797
sf3b3	18.981	15.6451	22.3546	22.073	20.634	38.3141	32.2302	33.6672	36.6241	42.4446	158.342	177.902	180.326	187.755	173.336	169.448	166.503	163.641	172.179	152.821	188.236	191.032	161.258	151.265	146.706	211.156	212.285	187.808	200.089	205.768	212.31	193.183	184.885	180.238	192.048	121.151	128.851	169.082	154.924	168.696	144.564	130.249	143.945	143.901	156.64	110.644	107.187	96.188	111.37
sf3b4	524.859	405.621	592.359	579.356	531.834	584.214	496.028	510.241	532.727	556.765	440.418	361.406	365.788	376.794	373.694	392.499	338.967	352.185	339.405	366.601	474.472	541.772	467.203	442.57	451.638	502.371	505.798	520.519	510.673	534.686	640.962	648.319	608.723	587.897	599.172	620.912	500.94	517.744	541.064	501.187	265.792	261.955	263.52	268.699	254.586	219.454	205.348	194.832	208.148
sf3b5	556.211	384.881	542.686	522.132	547.955	505.347	503.967	571.031	471.732	468.515	273.807	232.887	247.23	241.832	251.85	329.62	281.653	293.369	271.129	365.526	320.942	371.678	337.653	376.273	452.625	397.767	438.771	410.416	459.828	451.418	368.589	406.775	348.261	365.84	324.438	228.163	388.166	290.574	278.345	303.468	270.433	324.446	264.435	306.669	251.757	280.381	288.061	289.968	296.962
sf3b6	246.394	179.998	251.852	269.693	269.157	270.625	307.006	304.305	298.371	295.482	174.936	160.355	151.422	173.543	204.358	208.093	156.67	217.85	198.265	190.111	255.396	298.232	218.44	196.559	243.882	351.918	371.124	368.411	397.645	371.854	357.095	349.853	344.678	349.267	346.828	453.643	350.552	344.673	317.066	318.812	238.658	253.607	213.612	245.912	220.052	231.574	194.456	212.588	201.273
sfpq	154.966	120.287	167.381	155.502	166.677	131.213	129.253	126.145	121.081	138.617	181.926	164.299	191.018	171.075	167.068	144.172	137.891	153.16	147.322	131.479	309.913	352.869	311.275	270.28	287.083	675.211	712.172	597.822	731.626	661.242	949.08	974.805	877.033	927.963	941.803	952.67	725.098	885.465	823.386	846.827	356.688	358.813	359.178	365.452	330.118	304.137	277.396	256.187	296.398
sfswap	35.3955	23.7368	40.3734	29.6803	44.2448	38.3532	32.2824	37.0128	35.4374	43.304	67.8793	66.7711	64.2467	62.24	73.9301	53.5119	51.4575	60.7791	57.6801	53.884	61.6526	61.8418	61.552	62.9189	58.963	29.7994	24.1464	18.6631	20.7768	20.4644	17.0221	24.1176	16.4504	17.4182	18.5558	26.5008	28.5687	25.4065	25.2919	26.7553	43.0046	37.0569	37.8106	43.706	42.8398	42.0896	46.9528	34.1308	45.8108
SGPP2	4.16713	3.93244	4.7162	3.74585	5.71935	11.7048	10.5829	11.3166	12.625	8.98255	30.5866	25.858	35.0164	35.1294	34.5316	29.8203	25.0214	27.394	28.0489	27.9413	21.3488	28.9785	23.7087	21.6284	23.8227	13.3447	11.9335	11.3156	14.3222	11.704	6.37646	3.70124	4.14112	5.53107	7.46382	5.37919	5.98212	5.92357	5.34737	5.43897	3.25117	2.94923	3.1331	3.62414	5.07068	1.54785	1.37285	0.427549	1.58891
skiv2l2	213.936	217.481	228.516	226.216	213.075	242.233	212.999	229.775	227.112	237.012	176.748	192.365	196.898	201.347	189.526	174.376	170.901	161.208	173.453	157.579	150.568	148.752	126.007	121.166	119.26	87.3583	90.1126	80.0254	81.091	94.622	90.674	84.9438	79.913	89.6935	82.9348	62.8096	61.6135	73.1779	66.4444	74.0091	64.2553	60.0835	68.1369	68.7645	63.8913	49.811	49.4884	43.2236	45.2243
slu7	98.8427	71.8379	68.2897	82.3588	76.8513	117.39	141.496	131.673	122.287	111.918	154.005	177.384	159.73	202.804	164.603	153.804	161.499	190.387	179.312	112.986	199.575	201.25	214.207	197.252	245.931	142.327	157.468	123.71	156.468	154.563	117.029	119.378	106.751	130.741	123.777	133.259	62.073	68.3397	75.9188	73.8555	54.6763	50.7645	64.7774	65.651	52.2705	44.7934	53.5762	42.904	51.2601
smn1	76.3805	79.5461	82.9793	64.0731	91.9652	49.65	53.6895	44.8298	41.4305	51.5677	55.2316	58.0519	47.9373	55.9451	57.1446	59.9835	56.2156	57.1475	53.6859	47.932	29.949	28.511	26.9375	30.7587	34.3382	27.594	23.3484	21.7345	19.3051	20.6673	32.4627	36.1056	29.196	34.3465	32.7278	51.5601	36.3463	40.2722	38.4958	37.8987	44.0863	52.5608	50.4209	47.1885	36.7145	43.51	43.5256	51.2109	51.4868
smndc1	178.751	105.995	179.189	169.19	182.212	149.785	149.954	165.642	166.14	167.532	100.1	116.879	96.9229	106.098	111.98	97.6714	97.8119	106.486	106.206	106.22	134.278	135.395	136.054	130.271	128.159	137.219	130.133	123.619	126.459	136.095	121.618	116.974	125.797	107.9	119.899	121.818	99.1341	124.742	104.428	124.743	127.78	125.746	116.629	127.799	108.173	118.643	122.911	119.464	120.761
smu1a	232.425	169.08	219.81	199.242	230.29	154.22	180.287	167.312	182.393	171.191	139.428	136.94	141.456	150.646	139.28	129.206	122.486	120.232	113.83	124.245	140.883	150.068	135.171	107.692	120.035	162.027	179.922	154.413	175.866	160.499	189.392	182.603	178.754	189.389	195.387	139.467	151.304	165.042	167.475	160.271	90.2769	89.7055	95.94	95.4411	102.129	86.822	79.8746	98.9575	85.7637
snip1	41.3376	25.3928	46.476	36.369	43.8313	31.3074	39.5302	32.919	36.0786	36.8959	125.864	139.179	141.34	147.913	147.576	155.471	158.236	160.861	165.143	166.97	190.559	210.445	201.57	184.929	182.364	146.824	128.654	128.117	142.109	139.49	115.793	105.999	103.577	117.42	107.472	79.5746	81.087	78.1583	85.6473	85.8203	54.6836	56.2217	51.4656	62.3364	52.3121	52.6913	42.4979	42.4709	42.3648
snrnp200	34.3298	27.7946	35.5026	36.1711	36.3633	28.7745	32.692	31.0339	31.1326	38.1659	31.4348	32.6873	34.2884	32.8607	34.1517	24.5101	27.6386	23.835	28.0696	25.7099	38.6927	35.6873	39.0251	36.7394	27.2291	78.8594	74.2588	70.2066	78.3746	79.4979	105.049	96.1299	88.1098	101.654	100.592	104.636	91.4196	119.899	117.262	113.154	82.4663	72.6654	79.8432	86.4576	84.9269	58.9333	51.8589	47.2614	57.1069
snrnp25	21.1308	12.8863	18.0644	16.3057	12.3994	24.0873	25.6096	28.1022	19.7364	26.4836	34.6601	39.5827	38.5772	41.8411	42.4332	33.4442	33.7935	42.9007	36.877	39.2841	43.4858	46.3761	33.7831	49.3002	46.4429	39.2249	41.9277	41.3112	55.3417	49.1118	28.2924	31.8951	31.2582	31.6216	32.3229	29.8173	26.6884	28.1196	27.7017	24.0329	51.4074	51.5607	41.628	56.7714	41.9837	44.9875	51.7786	50.3618	39.3929
snrnp35	111.25	143.03	99.5722	99.7828	100.596	53.1356	57.1992	43.1096	58.5051	34.7794	45.6836	56.6617	45.0611	55.7355	53.29	75.0536	73.1272	54.7063	74.2523	58.5286	77.2417	60.8081	85.8126	76.0158	69.7115	51.7616	48.5788	48.5921	42.8822	49.8196	35.5899	41.0276	30.724	46.9726	41.7501	34.7239	25.3285	25.0878	34.2151	33.2375	18.616	22.9702	21.3004	18.9108	16.3573	28.0746	22.9604	25.8732	25.6904
snrnp40	279.123	255.769	258.337	272.434	267.702	206.391	189.142	215.064	211.092	228.92	152.588	147.431	169.155	164.9	157.041	141.75	135.654	131.182	140.535	133.968	160.82	197.555	130.615	132.406	153.305	165.518	157.855	143.474	168.094	174.293	181.83	165.796	176.599	184.279	174.514	102.258	126.775	132.432	138.649	143.461	93.9055	93.206	95.5463	92.8892	91.6527	82.1427	75.5129	65.0747	72.1299
snrnp48	17.5322	14.8009	22.8627	22.8771	20.7377	13.6447	17.5241	11.9611	16.2725	8.29746	21.0971	18.0956	17.8742	18.3376	17.9336	16.9022	20.0948	20.5342	20.1039	18.5234	31.2982	21.8655	27.8277	34.1493	28.9494	38.497	35.5149	42.7314	29.8777	39.3045	38.4777	36.5949	40.8673	45.1645	39.6412	46.9967	28.389	35.384	39.3951	36.2358	28.0378	23.4907	23.2964	17.5912	21.935	22.0773	19.5889	23.324	24.574
snrpa	224.234	179.018	254.944	228.435	242.65	605.003	567.781	610.792	576.049	617.256	460.066	452.617	481.449	477.617	516.666	508.507	428.571	493.141	466.025	463.237	550.833	623.075	521.578	560.069	522.959	620.258	692.063	642.373	638.625	638.501	669.481	722.175	697.852	729.371	662.201	441.139	599.228	572.076	591.302	546.24	222.124	228.454	211.371	212.123	204.793	216.075	195.238	197.311	202.318
snrpa1	505.75	458.611	470.319	473.968	470.219	554.557	545.77	569.624	558.657	600.217	367.521	368.575	370.837	360.741	400.108	423.859	389.609	419.439	392.123	425.433	414.414	516.058	404.428	415.291	427.415	470.171	514.307	452.734	515.581	534.824	457.074	414.098	418.488	445.227	420.419	263.536	288.489	305.635	283.407	283.884	238.93	260.996	211.524	238.516	239.176	230.245	236.805	223.5	236.345
snrpb2	287.731	324.426	263.942	232.625	247.742	494.308	480.774	484.88	443.191	464.103	448.91	449.602	419.413	414.345	472.956	452.162	411.222	518.69	459.899	507.104	544.289	616.727	474.426	524.592	559.538	545.753	509.983	587.341	540.253	597.263	462.255	400.093	420.324	433.002	439.991	259.983	267.871	264.382	249.081	263.921	182.899	208.891	181.019	176.636	167.86	165.689	151.521	172.892	154.888
snrpc	947.712	618.349	822.856	846.222	861.379	991.436	919.484	910.048	897.875	927.831	619.016	568.894	552.44	570.496	615.455	647.839	603.086	673.234	595.705	696.117	829.381	943.346	824.378	850.655	878.075	892.803	994.609	1019.38	995.783	973.11	880.049	890.901	909.377	916.379	862.332	642.731	697.826	620.946	624.887	632.683	272.591	281.051	271.328	260.516	237.564	255.522	237.115	266.8	241.552
snrpd1	256.45	200.06	253.2	248.56	254.673	373.053	362.02	415.703	325.006	302.546	231.42	196.017	208.026	187.848	224.105	197.393	205.633	211.866	225.068	236.873	348.354	382.609	364.361	365.747	430.265	648.59	756.326	733.48	666.385	708.953	723.457	767.29	730.309	800.244	697.448	682.029	796.173	713.058	736.796	728.034	482.996	544.434	474.994	514.053	410.28	550.623	514.968	573.449	525.839
snrpd2	494.871	264.373	396.749	403.242	437.949	328.195	366.028	347.059	343.992	345.706	107.928	95.3259	79.3651	97.5878	120.55	55.4813	61.6332	79.6371	70.0022	70.9837	107.641	94.8612	101.525	109.961	113.877	283.994	335.022	330.67	340.298	293.543	392.674	377.943	380.669	393.68	362.448	364.48	533.123	488.838	513.83	449.363	567.78	575.845	535.697	603.844	504.293	521.393	515.301	600.028	519.971
snrpd3	2355.23	1493.85	1698.51	1755.13	1967.38	1326.48	1375.49	1441.48	1319.49	1175.53	692.468	637.169	623.03	636.377	642.093	697.348	724.513	813.978	719.82	788.081	811.997	1021.93	681.547	783.35	873.1	817.808	859.63	852.243	905.982	827.132	656.787	602.908	656.034	792.138	684.065	307.762	423.606	394.101	426.334	358.931	179.696	171.897	171.831	213.489	189.952	179.11	178.507	190.424	153.128
snrpe	43.7447	20.4253	20.0604	29.4681	26.9655	69.3718	61.8602	59.5382	59.3954	51.5768	93.486	84.9021	70.5357	93.9269	69.761	111.486	90.6896	97.6028	103.813	126.51	116.94	123.506	98.5995	84.7631	122.502	240.039	304.964	274.583	302.096	263.956	246.944	264.769	280.827	283.104	280.113	413.459	409.175	354.784	368.674	364.433	476.026	563.663	491.855	556.908	448.451	445.28	436.485	501.191	426.053
snrpf	10.5315	6.75967	6.45059	8.75924	4.84449	24.8995	32.0361	14.8019	21.6074	18.5789	30.8961	40.5451	20.8157	35.6012	47.4941	41.7941	44.0958	36.8738	28.9545	35.5809	61.8084	51.4872	59.3688	72.0356	77.6408	180.059	189.493	203.087	201.523	174.557	201.82	211.749	216.679	256.204	186.397	311.577	265.741	302.467	275.103	285.889	394.494	473.43	394.647	437.39	318.569	418.882	422.646	472.797	429.587
snrpg	17.7532	17.1433	16.6073	25.0702	32.4625	53.1732	45.0744	50.9722	49.9044	50.8656	41.7884	35.7733	43.7907	45.9248	41.3813	28.812	34.7147	33.4682	31.757	42.9047	59.9125	55.9406	43.8255	51.373	44.7023	194.219	238.043	242.499	230.507	194.556	264.384	292.191	257.559	313.051	261.149	299.952	470.003	445.435	468.29	397.836	611.472	620.191	560.413	605.226	531.123	587.886	533.525	632.151	527.354
snrpb	2536.4	3160.53	2782.22	2868.18	2720.33	2700.61	2216.01	2823.58	2252.72	2538.42	1991.53	1365.7	1446.33	1339.96	1512.58	1407.86	1352.14	1419.35	1348.29	1643.55	1683.35	2025.53	2000.62	1920.27	2189.02	2208.29	2314.91	2341.89	2202.16	2221.87	2324.87	2829.6	2480.01	2473.68	2236.25	928.579	2328.31	1915.33	1956.39	2044.89	1368.44	1496.01	1327.78	1322.66	1251.23	1412.15	1500.71	1554.43	1481.26
snw1	46.4471	64.1583	56.6721	46.9308	41.8486	84.2933	74.9292	81.9373	70.9455	77.4451	124.918	112.638	124.745	116.58	123.105	114.665	105.278	111.681	120.737	111.75	121.358	152.495	110.368	117.121	107.049	129.097	127.12	119.939	112.788	131.354	131.662	126.901	128.296	133.249	131.235	103.85	98.97	104.972	107.096	113.337	52.6887	52.984	56.8456	55.1582	57.5817	46.2973	42.8195	42.3395	42.6613
srp54	180.703	177.771	180.982	173.608	182.179	157.654	172.234	148.633	151.593	180.896	162.676	182.484	197.398	198.225	177.207	180.816	172.516	164.363	178.505	146.929	203.617	196.47	182.884	176.353	159.832	190.12	214.149	206.023	207.241	202.009	220.403	207.388	183.244	220.742	206.409	162.893	126.452	153.69	156.136	162.052	100.895	98.8766	105.624	102.318	109.799	90.7426	76.2265	75.8388	84.9788
srpk1b	38.0435	30.4941	42.0207	41.5912	38.0498	62.8372	62.9368	61.2517	65.0674	66.7845	72.7986	84.5989	83.0495	99.2281	82.4595	70.6092	69.498	68.6445	73.8485	70.5768	81.4512	76.7775	61.0731	63.7217	60.5186	42.4283	35.9525	35.6606	27.6962	33.6147	19.6899	17.4944	15.6791	19.8095	19.1388	26.8331	13.8261	23.3975	19.8179	22.2287	52.0662	43.8635	52.6555	55.8659	57.0646	51.5243	47.1977	44.654	49.6575
srpk1a	201.76	169.627	203.356	220.292	209.531	171.704	179.797	184.442	196.295	200.638	146.817	169.448	160.178	170.447	161.479	143.442	146.825	142.708	149.004	136.681	99.5985	89.3758	100.014	100.144	92.0934	75.6229	64.386	61.5304	69.7072	68.5433	68.239	60.1054	60.4293	66.8958	69.991	63.1695	55.3362	64.2926	58.8135	62.4161	46.5858	39.0156	47.9453	42.6919	45.3925	33.384	29.8266	27.5008	32.8728
srpk3	0	0.71984	1.05937	0	0.404634	0.28864	0.241241	0.577551	0	0	0.442327	0.617158	1.53374	0.657177	0.51566	1.24029	0.948483	0.608863	0.951201	0.766847	0.772838	2.15516	0.605801	1.59934	0.860397	0.310819	0.607836	0.422355	0	0.273205	0.257983	0.134959	0	0	0	0.137842	0.465328	0	0.136484	0	3.22179	1.94069	3.08105	2.66941	3.85224	5.48923	7.11686	5.87158	6.53982
srsf1a	1211.17	732.075	1074.38	1027.45	1167.81	824.945	770.93	839.179	796.075	848.277	576.981	524.52	560.06	648.168	615.574	543.468	515.867	599.395	574.351	523.215	725.081	806.499	630.09	669.476	644.454	1010.22	994.359	952.429	1061.8	972.646	1063.01	1074.46	932.688	1053.2	969.155	912.517	881.31	1030.66	960.964	953.643	523.663	532.658	533.809	523.615	530.185	390.963	393.378	368.353	411.917
srsf9	345.986	319.958	336.387	318.602	340.896	313.348	275.187	299.318	309.731	301.284	188.044	155.764	167.042	174.141	166.932	163.328	180.426	154.16	161.751	176.958	222.508	244.483	229.729	209.859	238.184	262.861	277.631	291.617	264.178	277.027	274.736	276.889	259.059	275.008	243.654	155.311	204.121	197.886	171.748	197.154	106.225	132.214	120.185	120.297	113.545	107.211	119.25	124.72	112.27
ssb	461.125	447.837	484.157	420.192	445.8	370.614	381.814	321.145	389.079	418.831	259.872	286.222	285.317	319.448	297.273	295.112	266.085	273.435	270.526	244.456	325.251	345.648	271.093	239.95	233.633	316.403	284.682	287.716	319.31	324.114	312.365	256.76	288.568	316.92	285.52	315.626	195.486	258.761	249.501	236.672	209.021	217.959	210.696	201.286	224.61	160.066	147.889	133.353	168.969
strap	217.241	225.513	237.239	226.813	223.868	272.416	247.797	264.443	259.517	267.438	230.936	229.927	234.209	242.864	236.131	231.342	232.711	239.252	228.283	223.969	247.626	255.039	252.048	244.752	241.428	234.533	230.603	213.499	218.681	219.935	179.274	167.992	166.645	177.975	172.941	94.779	111.191	113.891	109.072	107.202	88.9145	88.3029	89.2926	85.5057	91.345	78.9048	77.9623	72.8587	76.3581
sugp1	2.8357	2.46524	4.38618	5.24805	4.35269	8.27215	7.50295	6.72907	8.365	7.83192	30.6478	35.7913	33.3457	39.7976	29.9258	29.9842	28.7551	29.1713	27.0311	25.6743	36.8786	38.0471	23.7533	33.0879	22.4938	54.907	46.3389	47.5938	51.7102	54.8011	84.1091	83.392	68.9971	71.4156	80.6413	106.034	61.1229	91.1772	74.5122	84.4608	53.3654	34.0633	43.4277	44.4401	36.4839	29.7769	36.6352	24.5884	38.3536
sun1	14.6573	12.2597	14.5223	14.4717	8.80968	28.7998	24.3948	25.3322	28.3627	31.3024	62.1289	70.6469	70.9314	68.8365	66.781	85.615	87.4348	80.5896	85.5341	72.7813	87.1086	86.112	69.8153	78.2012	59.668	50.0024	37.0655	36.3819	40.9599	49.6985	19.5753	19.9131	16.5159	18.4471	19.5506	14.8456	12.8662	20.3775	17.8709	15.5578	24.4144	22.3382	23.3581	23.3148	25.5591	24.4912	25.7413	23.6643	26.4228
supt6h	58.6428	36.9174	50.0816	54.7374	51.6244	68.0171	63.917	71.4021	73.912	71.6067	91.1218	100.244	99.1237	107.721	95.4371	93.4809	89.608	87.7809	89.5155	68.8039	107.993	105.539	107.505	97.1427	83.706	106.265	105.033	106.582	113.891	98.4736	97.0232	92.4518	90.3298	101.809	92.4297	83.875	59.7717	75.8781	71.5253	74.8696	47.2911	40.8186	50.2481	45.2812	51.3357	40.0028	40.4309	35.3282	43.4012
syf2	36.3261	26.2616	34.3985	35.5645	33.5299	113.153	109.343	103.025	100.613	91.6933	190.775	184.811	158.909	171.049	184.828	172.521	193.678	184.931	193.51	177.88	230.982	261.244	218.889	212.81	225.589	240.187	243.033	238.187	262.133	254.362	212.298	180.444	201.24	221.043	207.785	145.16	121.089	137.379	148.43	123.101	96.5595	103.164	104.367	106.066	97.8334	117.039	98.4743	114.526	111.079
syncrip	690.779	544.327	728.112	684.738	707.03	886.468	779.75	808.913	837.878	856.044	832.325	969.093	1008.51	995.335	950.873	1001.35	897.575	911.202	922.257	803.476	933.01	1003.02	832.071	836.945	756.377	1022.43	945.726	950.775	1008.03	983.759	1162.12	1149.47	1094.46	1133.53	1111.87	1100.15	1026.64	1176.3	1165.16	1239.09	834.055	736.557	879.571	838.04	867.38	625.426	543.443	531.324	602.399
tardbp	24.6238	17.5906	26.0016	26.88	23.2584	29.4011	30.3182	30.8246	33.8158	33.5185	53.4635	66.6225	63.5172	67.3344	60.4453	67.2494	66.2478	73.785	73.0716	60.1363	85.9562	89.2581	83.1994	92.7861	81.7654	230.78	218.47	213.859	226.921	210.885	246.343	231.604	213.441	259.361	232.872	197.186	205.955	272.168	263.336	281.655	208.78	195.19	207.167	204.261	191.104	150.46	156.222	140.934	171.631
tcerg1a	6.55812	8.13442	8.60721	7.69582	7.44309	21.0655	16.1122	20.3493	18.0369	21.6018	74.4808	66.2928	75.4288	71.3299	70.5044	69.2835	56.0363	56.8499	63.6354	45.0623	72.8314	84.9763	74.0854	74.9039	64.3191	88.0384	86.6796	82.9083	97.291	83.3673	83.6322	86.8656	79.9723	61.6415	80.5947	92.2051	62.915	78.5944	70.5063	86.703	66.4316	60.6594	69.9914	70.4845	74.7833	64.0536	64.4753	56.4723	64.8407
tfip11	54.5104	41.5879	59.5169	54.9492	54.4408	66.1641	57.0674	67.829	62.1227	60.5735	59.3371	59.1311	65.4056	56.1696	59.467	53.4126	47.9118	48.4085	59.8931	52.5415	46.478	46.1488	39.8062	40.0961	43.7966	32.3535	31.8447	31.5381	33.8919	34.7337	37.9166	40.1655	36.6232	39.9337	35.8559	36.8522	36.5417	38.9868	41.8861	38.0732	31.0413	28.1516	29.2043	31.4116	33.5249	27.1186	22.166	22.5859	23.7048
thoc1	180.93	146.041	187.756	162.042	158.267	231.08	210.511	218.463	200.494	220.812	188.024	168.291	188.554	193.409	188.184	167.457	142.433	156.144	158.655	163.22	143.661	173.032	144.275	125.371	143.996	151.758	141.395	131.494	135.127	147.955	142.801	151.012	141.69	148.736	141.477	100.483	124.295	132.03	126.395	132.752	77.179	74.4863	78.3898	75.3153	79.0494	73.1595	64.4535	65.3222	77.8179
thoc2	236.223	170.202	199.022	228.571	220.172	219.087	205.272	227.682	224.163	227.099	168.653	175.054	178.385	194.256	174.987	176.446	176.008	194.064	185.635	151.068	183.631	193.796	172.022	183.891	166.54	146.369	127.695	134.574	145.182	137.628	103.461	89.7202	96.2382	95.4738	98.7741	74.9493	52.9736	54.7229	62.047	61.0371	66.0028	52.5171	58.7746	68.8145	62.4647	57.8306	68.8338	57.5415	66.0679
thoc3	11.8656	11.4696	17.7597	12.8073	21.2539	77.6091	73.4304	53.7837	52.0317	72.0493	201.208	231.115	208.43	217.237	238.665	263.181	272.13	270.357	281.829	257.955	183.57	200.82	178.28	204.633	184.411	151.268	134.036	126.585	136.846	146.169	112.24	109.716	103.093	116.133	115.471	68.419	66.0972	72.8076	81.4123	72.9481	54.1913	49.6812	56.8076	68.2305	53.7026	55.1347	43.4794	48.497	50.6339
thoc5	233.256	322.401	301.534	249.616	239.614	230.538	234.062	237.567	218.675	231.873	213.03	213.592	246.07	237.071	237.424	217.633	192.385	175.802	174.647	176.913	214.355	238.297	182.7	173.073	199.611	188.159	200.914	177.543	179.15	189.842	189.248	168.624	175.984	187.521	190.074	70.1446	88.1102	100.968	101.298	102.275	84.1562	78.3525	86.4855	83.5414	84.7822	76.9111	68.7464	63.0136	69.6127
thoc6	81.2657	74.3839	89.8151	75.887	82.9287	131.559	127.377	115.385	108.975	118.103	93.356	114.37	103.732	110.479	100.234	89.731	81.5409	97.6369	92.1783	87.7635	80.8652	85.757	67.264	73.337	72.5696	56.0179	61.907	47.1254	50.1227	52.4234	56.7725	53.9813	54.8023	66.5877	49.9244	47.181	65.9307	53.0365	46.9534	55.7329	52.4004	51.7488	52.9171	49.1199	46.7316	45.4552	45.7484	36.8167	46.9979
thoc7	301.039	243.847	272.924	278.136	284.166	469.302	496.298	456.122	431.851	448.305	298.486	307.345	273.888	269.978	300.995	339.519	346.049	332.396	308.83	354.807	341.501	412.506	293.301	314.959	377.234	318.525	292.981	340.946	320.59	316.856	251.5	236.326	228.984	237.714	252.493	215.509	163.846	169.295	149.928	158.404	124.458	129.84	124.74	128.537	113.149	143.734	113.796	140.037	116.541
tia1	333.521	346.149	350.056	322.248	338.919	308.526	296.497	296.447	298.348	326.722	207.004	214.011	230.887	207.489	226.711	201.832	201.149	197.769	213.71	189.78	273.092	304.657	249.944	243.276	236.385	266.703	261.9	255.937	270.175	281.906	269.25	238.618	235.827	240.984	245.154	248.784	203.562	242.937	227.289	232.906	133.145	130.815	115.871	128.403	116.941	125.644	110.013	104.107	126.748
tial1	70.6155	55.0673	75.4927	69.1836	74.0202	77.2434	65.9479	55.4268	66.6663	66.3994	66.12	64.3008	77.0748	78.9818	82.1435	83.9543	69.3152	78.1012	69.7281	74.9068	56.9395	70.7917	57.07	52.236	47.9085	41.8597	32.778	35.1093	36.7418	38.305	33.3705	33.2078	35.4506	34.4355	38.9394	46.119	36.7242	56.9188	48.5884	40.8331	63.3657	63.0777	53.6648	52.2585	53.8479	64.6204	63.6955	53.1684	61.1984
tegt	107.002	121.013	128.981	128.237	110.839	111.633	115.856	98.2087	121.637	113.102	165.171	181.114	166.925	193.335	165.224	179.719	174.926	145.937	134.617	183.924	195.581	204.385	208.525	205.741	216.209	209.37	231.282	191.51	196.279	195.878	168.447	211.119	192.876	214.157	169.811	156.262	179.595	210.886	172.725	189.966	230.879	232.737	218.821	250.293	234.93	309.9	285.093	265.765	303.274
tnpo1	23.4615	22.311	22.8784	20.8397	24.1502	16.6859	17.9434	18.1066	19.1195	19.242	31.2983	35.3321	35.7957	36.0694	32.4226	34.3162	38.2924	33.3016	35.4873	29.9913	28.3459	25.347	23.7899	22.5317	23.3917	18.633	17.3874	19.3575	18.5136	19.007	14.1671	13.4768	12.6671	8.69899	10.516	12.8816	10.5708	13.9389	13.367	14.3886	12.0052	10.3085	11.4773	13.8623	12.4167	10.5533	12.4251	8.80711	12.7208
toe1	4.64513	0.558078	4.26707	2.4312	3.43629	5.79091	5.80552	4.71485	5.31732	4.50539	14.1352	10.6283	13.1563	10.5019	11.7672	12.8756	16.0925	15.4188	14.1245	14.4823	11.9499	18.5756	16.5571	13.331	12.1094	24.3847	27.4402	22.6277	21.5021	26.2671	30.4807	31.4733	29.0907	24.3318	25.7256	31.6086	33.0843	35.895	40.9749	36.336	29.4129	27.6302	30.4047	28.6136	30.6537	27.6071	25.2835	25.4166	24.3719
top1mt	18.0201	15.2704	13.781	17.8286	13.8115	13.6857	24.3474	19.6273	22.1081	19.2619	17.4898	17.0247	20.6235	18.3072	15.5614	17.932	22.6101	15.5637	16.1675	12.7574	16.2057	9.88705	16.0116	15.83	18.1266	15.3602	8.96539	10.7674	10.3956	12.1269	13.6887	7.1241	12.1076	17.6495	15.4016	14.2042	10.1924	8.51062	13.6292	12.1327	27.0343	22.8053	24.7478	27.6863	22.4725	27.282	27.795	29.5728	34.7735
tra2a	41.1528	41.1113	48.5243	44.6205	44.5027	42.9015	39.194	46.6859	46.3665	47.4317	241.89	242.927	236.223	272.031	236.617	263.703	253.804	262.577	257.405	268.355	359.74	396.889	369.162	311.072	352.536	606.514	592.806	591.773	581.785	572.627	731.788	811.371	732.029	782.961	707.043	685.981	710.117	716.126	712.448	747.801	194.015	190.231	192.81	196.381	175.941	163.761	163.821	152.436	168.008
trpt1	10.2224	7.09174	7.74857	6.11268	10.1409	6.30101	8.27985	10.0277	11.7239	6.58609	6.02924	7.92328	6.03708	5.32184	11.1121	7.51912	9.92329	7.41339	6.05904	9.07442	10.3142	11.1931	7.45872	7.55164	9.81597	8.18316	4.76096	4.59779	5.06119	5.84497	8.36367	6.01139	5.13872	5.88263	9.38887	8.41796	6.54763	7.03847	8.17107	9.54399	9.29466	8.63912	8.14967	8.51698	8.03548	11.8629	11.259	9.44075	10.3193
tsen15	0.062598	0.078947	0	0.048028	0	0.211154	0.132236	0.226037	0.14693	0	0.579178	0.792395	0.472573	0.77922	0.520825	0.602357	1.12375	0.593577	0.756626	0.920844	0.807461	0.982172	1.11373	0.865268	0.785369	1.68491	1.63837	1.49176	1.28101	1.59938	1.825	1.59344	2.31394	1.96903	1.94737	1.97376	2.48567	2.57233	2.28665	2.39533	2.74507	3.03136	3.47996	3.2821	3.15408	2.29754	3.02628	2.65984	2.95038
tsen2	1.92353	1.46349	5.11849	4.17346	3.96312	6.75134	7.40598	7.23824	8.9855	7.761	70.7998	82.5539	86.3114	67.3005	71.7848	71.9151	79.8551	82.4217	74.8042	98.6982	45.8715	46.6242	46.0656	51.2628	58.2355	12.8674	18.1822	15.4296	9.37575	14.4096	9.70756	8.54016	7.77711	10.5175	9.25864	13.2899	9.52323	7.50727	11.8662	14.9564	26.3628	33.3029	25.5687	28.2751	30.0396	22.3119	24.9393	24.2952	21.3747
tsen34	0.720785	1.899	1.24701	0.577116	1.95964	1.53087	2.0256	3.63592	4.22792	2.40307	6.21438	8.16292	7.50421	4.89944	7.89428	11.8521	8.36252	6.30867	6.70319	10.3378	4.25415	5.75239	5.08621	4.28479	3.28301	3.27213	4.8555	7.62172	4.5472	4.59796	7.3988	7.39297	6.32457	4.54706	4.97947	7.88745	10.0393	6.9927	12.4697	13.2606	15.4039	17.4499	17.1415	19.3345	17.4796	17.1573	18.3559	21.4448	21.0792
tsen54	12.0247	14.252	14.4194	18.5155	12.3284	15.1184	14.1099	15.5567	11.1989	17.9336	74.5057	77.9902	88.774	82.612	78.2334	60.3999	55.0743	54.6967	55.4427	46.2643	76.9116	71.9378	65.4283	62.3705	53.163	34.8823	28.6919	30.3778	25.3665	29.047	25.871	29.5509	26.9997	26.0889	28.6206	22.5865	14.7311	18.0127	21.4465	25.8522	18.1888	16.402	12.9086	22.2268	20.1567	12.8736	16.4248	14.9423	14.6855
ttc14	2.64027	3.29095	3.05246	3.26295	3.02636	5.55558	4.71694	6.33806	4.84946	6.86921	11.1399	14.2231	14.212	15.7403	15.9647	18.3854	18.384	16.8022	17.4649	17.3926	20.2853	22.4638	20.2616	20.5079	17.3702	15.6672	12.6933	12.0776	12.2404	13.0708	13.4304	11.2271	12.1946	11.6152	13.2534	20.9099	17.0609	20.4514	19.7526	18.4196	20.2521	16.7757	17.7098	19.4788	21.7351	14.6129	17.0696	13.6332	17.1443
ttf2	16.2622	19.0444	15.1425	20.7875	19.3149	13.1021	14.6969	17.3373	13.708	16.5537	52.934	53.8531	63.7304	58.9871	58.9817	49.4499	49.9515	54.4907	58.3346	42.123	19.0502	16.7086	19.3942	22.5439	18.1151	28.1276	15.6825	14.8872	22.4148	20.6672	25.1022	25.2023	22.1487	24.5317	19.6867	34.7022	19.1336	24.6336	22.4594	26.0763	20.233	21.8011	19.4546	16.0238	27.3664	18.0656	16.3564	14.5053	21.9608
tut1	3.98757	1.90978	4.85192	3.39036	3.9438	4.60943	5.85307	6.69615	4.09127	4.70504	36.723	39.4792	40.2734	46.4583	38.0118	25.1377	25.9723	24.4048	26.2372	21.2798	29.6381	27.2588	28.1448	26.1478	27.9032	30.9442	30.5229	25.3634	29.0214	35.1168	29.3054	26.3142	32.2588	30.38	28.7795	15.6184	22.4365	24.6292	23.6535	22.1132	28.9714	27.51	25.3585	27.8942	28.7565	23.1224	21.0228	16.4805	19.9327
txnl4a	65.3874	54.3998	48.9818	64.7538	48.2415	181.441	173.612	160.045	142.84	155.164	179.702	154.193	134.688	155.103	173.614	171.866	158.301	193.852	184.074	182.691	162.435	248.592	141.939	170.956	183.62	159.239	160.741	162.045	151.394	171.483	129.52	127.039	124.525	117.038	120.185	87.1294	112.818	97.9024	95.6216	106.173	90.687	95.2134	84.2771	88.3077	91.6077	83.8124	65.7148	83.7217	90.4945
txnl4b	128.153	101.073	114.144	123.814	118.901	155.008	150.566	154.427	129.205	131.767	89.3483	79.3738	80.5272	94.5045	107.608	98.8111	100.604	97.9077	100.428	99.7665	50.0842	47.4029	54.9599	53.7876	58.839	30.9176	28.1255	24.5718	22.2983	22.1812	23.6598	20.8167	23.1206	25.7944	19.8737	27.3719	22.8864	20.4138	22.8182	19.0359	18.3635	15.9618	16.0837	13.8316	18.5987	12.6735	17.4493	15.2547	14.7401
u2af1	556.91	560.924	484.817	484.953	508.512	417.537	411.778	476.739	438.722	491.38	294.702	303.346	258.764	281.298	274.62	284.466	266.614	325.278	290.262	285.172	348.976	374.505	332.859	340.371	373.556	508.43	538.545	509.825	551.522	508.403	579.11	617.044	585.197	634.532	564.83	694.136	529.121	579.677	567.249	546.434	389.137	432.546	390.105	389.95	348.722	342.349	341.847	311.2	343.124
u2af2b	269.801	273.472	267.83	258.018	257.246	235.324	227.562	227.667	250.495	253.499	217.718	235.915	265.84	245.629	247.695	207.197	197.93	192.866	191.846	191.277	257.422	265.487	223.776	214.355	224.598	336.13	309.671	300.577	322.849	313.979	401.887	369.016	360.614	416.456	387.346	388.482	336.199	368.582	374.787	382.29	280.112	273.238	310.772	297.975	292.06	230.638	234.856	203.006	238.059
u2af2a	32.9456	23.227	29.2552	28.3942	25.406	62.6399	65.2164	55.6734	66.4922	71.0462	135.39	141.292	143.986	152.879	140.241	155.735	137.828	152.106	147.689	133.574	173.86	174.636	170.979	171.81	148.091	218.425	222.362	204.268	246.72	227.111	226.56	201.551	198.246	224.185	216.147	174.582	137.647	181.935	153.771	171.09	89.5989	81.1728	93.1434	87.0847	83.6084	63.9649	63.0896	62.7196	70.642
u2surp	105.882	81.2325	106.003	105.246	100.885	95.6643	93.0369	100.28	97.1819	95.4026	80.5745	71.2087	72.2194	79.6453	76.9432	61.3776	71.046	72.6894	67.9616	54.2769	94.1191	95.6781	89.549	78.6182	99.7459	107.585	102.092	95.3277	105.096	95.5405	122.117	125.47	107.764	115.863	119.044	143.418	103.247	126.153	117.357	126.481	75.0558	72.4415	81.1646	85.762	76.9806	66.4963	67.7596	56.3093	70.4438
uhmk1	1.00433	0.343111	0.229367	0.980291	1.64992	3.27026	2.90677	4.1158	2.37025	4.08724	8.79766	12.0115	10.7956	7.49058	8.79952	15.1138	16.3716	16.4639	17.6089	15.185	14.6879	12.6916	12.6517	15.4512	11.2511	9.40435	12.9467	9.71266	9.13145	9.93125	6.66311	6.45955	4.59505	6.74824	6.71394	5.22762	3.45125	7.99372	4.91698	6.00683	6.09713	4.19068	6.73148	7.124	5.15912	3.5806	3.23636	2.27957	4.2846
upf1	41.7736	34.5673	40.3473	36.6173	36.7492	46.8016	42.6076	46.5964	42.4296	43.4804	79.4518	89.1104	83.0663	98.8824	93.4357	87.5868	87.7068	85.2142	88.4343	77.6661	97.206	101.975	107.25	100.838	102.685	138.731	123.863	135.699	137.629	123.691	142.826	144.243	127.395	141.545	132.292	120.244	109.47	126.425	110.374	123.963	66.1608	59.5788	65.2899	72.9714	67.1244	61.7969	63.1219	54.0241	60.9784
usb1	0	1.26555	0.452888	0	0.977175	2.023	3.12557	1.28586	1.45505	1.91385	2.22333	2.29699	1.5963	2.18065	1.61107	3.92651	3.07396	2.75149	2.87931	2.50563	1.5925	3.0297	1.27783	0.997839	2.34479	2.17984	3.45278	1.17056	2.62091	1.76227	2.3131	3.06212	1.69648	0.791335	2.10071	2.47814	0.943498	1.12812	1.01782	2.24776	5.45841	5.25884	5.7928	7.79888	5.35656	6.96103	7.30871	4.79991	7.14843
usp39	8.92807	5.92254	10.3774	8.90291	7.94022	15.9082	17.5826	14.6835	13.916	17.6983	64.0909	73.9148	64.2183	67.4594	68.44	63.4401	63.4187	67.4396	67.8053	57.3914	70.2207	69.7755	65.0602	65.5907	77.9787	66.6907	69.2644	70.2765	72.1583	73.0977	87.6517	77.9613	85.113	79.2808	84.7393	93.1657	91.0571	102.737	100.301	93.1911	80.9044	73.4348	73.3044	76.2268	69.4421	66.1778	65.6784	65.6974	69.8259
usp4	53.455	60.3216	61.0363	57.2676	58.2067	39.0824	37.6609	41.4868	44.0477	41.5797	69.8073	74.6265	80.3002	81.6024	76.083	84.062	86.521	78.9	85.4829	77.6847	70.743	74.2568	70.9412	68.8327	55.4317	44.8828	35.5791	32.6586	35.534	42.7256	30.7742	29.403	28.4708	31.3851	28.4888	37.289	30.4968	35.5669	31.4441	33.7541	44.3189	41.8346	42.3538	42.3051	41.873	37.5958	32.9936	31.1887	35.4536
usp49	0.180979	0.386463	0.659445	0.364139	0.639805	1.04402	0.839223	1.58333	1.21994	1.38062	10.8362	10.7174	11.7597	9.21162	10.9482	11.9403	9.63174	12.9201	9.60725	12.209	11.0977	11.2564	9.64921	9.27003	9.80635	5.33784	6.79293	6.22295	5.23596	4.64551	7.29125	7.58454	6.3044	6.22345	5.7706	9.36676	7.87111	11.068	9.9041	10.391	10.0372	7.96176	8.8559	10.4721	9.66954	12.6425	10.3071	9.53364	10.1594
waca	48.9042	24.4968	45.3667	49.0814	46.8928	60.6889	60.3539	58.2746	58.4038	74.1814	160.255	189.412	182.064	196.468	184.443	201.497	198.56	198.47	197.076	180.975	151.693	141.807	159.393	153.005	134.969	128.903	115.898	125.738	121.11	119.794	125.695	125.53	108.776	123.686	117.736	133.665	97.6763	102.061	106.237	110.546	75.6565	62.8271	65.8931	67.366	68.8176	56.0128	57.7439	46.0341	53.8877
wbp4	8.3563	2.26108	7.85512	7.14044	4.46514	34.6438	21.067	26.6543	30.7805	28.9271	65.0718	134.219	113.158	113.464	100.782	88.6376	114.635	76.7051	93.4504	103.668	93.7539	99.024	121.325	83.2702	104.411	117.264	136.821	102.31	77.6127	113.46	104.143	104.492	116.974	145.702	109.436	153.153	107.738	87.9003	106.033	93.0171	97.8789	89.0012	83.2919	91.3709	82.849	83.6384	67.4376	42.9172	66.0923
wdr83	105.736	73.188	89.9198	98.0221	102.405	55.5157	70.7379	65.6918	69.6169	80.5773	21.2763	23.3149	22.6835	26.9413	24.1361	18.7631	22.7629	23.6213	20.8084	20.3457	5.79327	7.49125	8.75216	9.19774	9.48906	8.92434	10.9571	6.14128	3.16622	5.09446	11.0571	13.1645	9.01155	7.6564	9.00344	15.4083	12.7162	16.334	15.5877	12.2632	21.0458	24.6663	22.3412	25.8229	26.0324	24.4233	24.5709	26.0514	27.5663
wt1a	0	0	0	0	0	0	0	0	0	0	0.220694	0	0	0	0	0	0	0	0	0	0	0	0	0	0	0	0	0.212173	0.217591	0	0.38595	0.403598	0	0	0.175355	0	0	0.234244	0	0	4.48266	4.72709	4.60788	5.61287	8.31276	2.00265	0.982772	2.27619	1.36351
wtap	214.004	179.085	218.376	202.16	215.409	178.348	156.986	175.079	161.904	177.52	133.306	154.501	145.384	170.746	151.415	136.952	127.6	145.834	135.842	130.727	109.239	118.003	121.131	112.523	104.814	177.332	182.121	189.385	187.477	184.81	204.03	205.901	168.312	182.6	184.411	210.479	174.694	202.988	199.614	184.211	135.198	127.965	129.043	134.609	125.874	108.121	107.696	96.8042	113.509
xab2	2.64499	2.36781	2.8461	2.31671	2.0402	6.29883	6.18828	7.03281	6.45875	6.62191	22.3447	20.4598	23.8475	27.4517	18.8493	26.6505	26.5348	20.4757	26.2373	22.2483	26.8525	28.9239	27.7612	24.2767	20.8861	37.5193	34.8564	31.5423	35.5712	34.8684	36.4372	36.22	28.6143	32.4275	36.1074	40.2229	34.0846	40.4663	36.6416	39.8495	46.8371	38.655	40.7145	45.2274	41.8742	34.3935	39.5102	33.8826	40.3473
ybx1	1020.99	906.973	980.791	829.382	952.866	982.694	968.875	942.741	986.029	997.099	604.911	563.682	554.073	618.196	571.915	611.519	583.821	562.726	556.215	582.642	1347.28	1404.05	1434.44	1342.25	1447.3	2893.58	3102.64	3134.41	3005.82	2918.58	3447.93	3780.44	3330.06	3690.19	3183.42	4280.62	3803.17	3787.99	4036.49	3933.64	3032.39	2983.29	2904.45	3107.59	2751.55	2842.91	2637.02	2747.01	2596.91
ythdc1	20.6695	13.5764	18.2023	19.9312	19.3354	23.9342	25.0787	32.3205	23.6059	21.9903	55.2797	58.8718	69.6614	67.0303	63.1973	81.9728	69.6185	67.1164	70.6555	56.8393	62.2993	71.1966	60.8601	54.8964	53.3695	78.4937	64.4629	68.3424	78.5566	72.8701	71.5663	60.764	60.3189	63.6723	60.6646	62.9379	44.8365	68.2247	68.7901	51.6217	58.8706	50.7019	61.427	69.4197	59.2638	33.1964	45.7111	32.9532	48.9537
zbtb7a	0.278637	0	0	0	0	0	0.55901	0.226935	0	0.223246	0.891267	1.68845	0.213115	0.512783	0.198124	0.683666	0.741462	0.580264	0.7351	0.240168	0.725828	0.877396	0.96135	0.429197	0.231151	6.74905	5.21699	7.60885	9.42225	8.11851	9.95534	8.89786	4.63705	7.80836	8.17133	6.97284	2.80338	6.51913	5.88914	4.3048	2.28035	0.511068	1.90898	2.40081	1.33794	0.537908	2.3447	1.40589	2.58508
zbtb8os	10.6192	13.364	10.0732	8.95214	11.1476	15.8924	15.3902	14.5588	9.58522	8.27401	9.8462	8.26445	9.56627	4.26472	10.0043	7.66803	5.48753	9.1629	9.34678	7.08884	5.24139	6.69717	4.36219	6.26211	3.96941	8.61912	14.8874	15.1582	14.7753	11.8725	16.4109	15.8339	19.7933	18.8585	20.8219	34.2947	41.2109	38.24	33.9003	38.4241	54.1478	56.4508	53.75	65.7483	46.8989	34.4165	41.3117	33.3272	35.8701
zc3h10	2.50193	0.449152	1.87148	2.1809	1.34302	4.52526	6.15849	3.87539	5.18563	4.15676	9.20259	13.3021	9.18926	10.1521	9.22183	6.75158	8.55009	7.55089	6.09797	6.83986	10.9132	11.6503	13.5118	9.19514	10.2748	15.5537	14.9416	17.4872	15.6068	16.0158	16.8963	17.9212	15.8344	16.6524	16.1367	21.4902	17.1048	17.0279	16.4817	19.5074	17.6862	15.224	19.2048	18.7767	17.1354	14.3244	15.5016	12.51	16.0344
zc3h11a	62.1496	51.5566	68.308	62.9973	62.6935	81.2886	77.9276	73.4996	87.7182	92.0171	166.713	191.023	182.763	195.897	184.157	173.655	160.802	161.806	166.71	145.218	71.2055	66.81	70.1553	72.6506	62.492	78.9731	80.3573	79.7022	81.2263	70.223	85.3457	75.9631	70.8324	76.1767	87.4475	87.1501	68.9964	87.7021	89.1574	77.3419	61.4269	56.9869	57.6033	57.643	54.9417	51.1684	57.3797	44.7044	59.2906
zc3h14	38.7668	34.3642	46.9785	36.3165	36.7192	86.8207	70.827	72.0564	75.1722	74.5806	152.137	149.063	146.11	149.443	158.546	133.432	128.652	126.046	137.916	132.081	149.019	173.13	140.395	134.373	158.99	99.5341	87.4164	103.133	84.289	89.226	105.985	101.815	111.313	109.927	96.6453	130.91	86.6026	87.8728	91.5182	86.3579	49.3595	44.1258	47.8833	57.0667	51.9064	41.0767	37.9166	37.4331	36.9577
zcchc8	293.631	225.725	288.815	271.431	291.923	273.669	278.085	260.856	297.67	314.215	214.729	232.511	250.154	245.029	220.14	196.117	191.179	191.886	198.084	179.025	196.661	226.28	176.369	171.182	156.413	144.989	115.377	109.107	113.368	136.558	66.971	55.7686	60.1048	45.7312	66.8795	33.6739	31.9148	32.4186	26.2294	30.0179	41.8417	46.3651	42.6649	43.7586	41.1973	38.6256	37.0598	33.9979	37.7937
zcrb1	61.3839	60.6075	54.1841	52.0876	43.8766	81.4498	89.8265	95.7763	79.799	94.554	89.3	94.2754	78.9164	91.7122	70.8315	64.7545	63.0702	64.0964	59.6718	61.548	75.1936	98.7699	84.4495	75.3773	93.7495	40.8686	38.1829	41.3476	42.3881	38.1464	26.1388	30.9683	31.9635	32.6603	20.5126	31.0014	24.2126	26.2814	25.4913	26.9125	26.6868	29.4949	25.1955	23.875	22.5685	26.8552	19.7515	26.0545	29.1299
zfp64	1.60531	1.93219	3.37156	3.08901	2.44297	6.42161	5.339	4.16343	5.21026	6.61536	30.4412	37.6027	36.5959	37.9089	37.9664	43.2368	41.8734	41.4494	41.5574	42.8957	21.7392	26.0372	20.302	21.1493	17.705	7.41469	5.48442	5.42172	4.9822	5.60132	5.4296	5.09736	6.80262	6.30567	6.00421	8.96562	6.38344	6.8433	7.29704	7.64785	4.78809	3.88334	5.90732	5.33234	5.23482	6.43853	5.03515	7.64043	5.71913
zfr	8.81658	18.7693	10.6312	10.4109	10.0855	15.2376	20.4316	15.1671	14.9184	18.0702	83.6388	96.4844	103.021	103.589	94.3491	101.576	88.5858	89.2428	93.745	93.4889	160.093	151.954	130.167	132.411	111.659	226.582	226.431	204.357	261.465	206.975	306.291	290.098	240.113	264.179	284.302	163.347	218.603	242.395	228.273	265.63	146.654	103.667	130.13	146.84	136.449	94.2342	99.7995	75.8427	87.4382
zmat2	106.239	79.9436	91.27	91.1194	95.2618	137.516	142.212	134.499	110.251	114.928	156.41	148.593	132.951	158.41	167.868	193.761	182.982	185.024	196.333	194.169	219.342	233.671	187.542	207.416	228.174	239.925	247.864	247.357	270.411	259.995	234.988	204.135	218.094	248.986	220.309	183.354	198.942	203.045	213.152	223.069	129.264	140.301	129.947	142.942	127.014	128.478	118.834	138.301	124.578
zmat5	14.9264	19.3582	16.1282	14.1546	15.0553	41.4303	29.2421	45.2222	25.5572	36.4244	71.1185	68.0215	67.5495	73.6098	74.429	64.7225	76.5673	64.2625	69.8941	70.8251	31.35	27.1859	29.3504	36.791	40.2675	16.9469	19.6619	12.7015	14.166	13.5673	18.3417	17.2536	15.3693	17.3678	15.384	22.9813	27.0266	25.3122	24.3908	31.8512	22.0011	14.7155	17.6953	23.0683	18.5664	18.047	15.0215	17.515	16.26
znf131	64.2822	33.7626	66.9038	65.763	67.9555	66.6719	62.2811	71.5523	64.9387	69.8172	123.51	129.651	131.66	145.216	134.528	143.982	140.665	151.169	146.735	130.158	82.7342	66.4045	72.2186	75.6524	72.1131	39.3943	34.4893	28.638	32.2327	32.9451	30.2187	34.4806	29.9378	35.1304	28.7502	27.8848	24.1408	28.4171	26.9582	30.2523	31.2719	24.0545	26.7392	30.2549	31.3644	26.2351	27.7712	28.1993	29.5211
znf326	37.1045	36.8237	44.283	36.3686	35.7123	57.9008	51.2002	45.9476	47.1671	54.4192	91.5146	108.477	107.464	105.929	95.9369	107.031	103.656	99.0483	102.601	105.733	85.6921	93.8101	83.3619	92.7128	80.1197	25.6121	15.2339	15.5891	15.1057	19.933	3.94951	2.57685	3.97305	4.7206	4.16285	0.508292	0.615192	1.29683	0.8387	1.7505	0.392133	0	0	0.335391	0.508558	0.648845	0.149129	0.246127	0.394766
znf346	104.165	79.0093	101.081	106.882	102.775	215.368	197.004	210.312	221.264	211.838	235.946	255.345	261.397	284.081	278.465	250.098	243.578	227.863	237.524	236.453	288.658	283.775	270.528	263.289	246.613	284.764	275.794	266.953	294.142	261.221	272.702	257.654	244.286	246.119	247.483	211.877	204.149	204.571	208.732	204.764	144.329	149.174	144.739	146.243	140.475	127.529	123.372	126.352	126.809
zranb2	37.8721	39.33	43.9163	38.4666	41.3333	69.5366	75.4886	68.8656	74.406	76.9349	72.0696	79.221	80.7495	95.1625	79.9476	105.695	102.036	101.31	90.6353	86.0166	96.5385	84.0829	69.8458	74.1489	79.3783	115.936	109.71	90.5647	117.378	104.584	115.017	114.42	98.6783	110.171	110.052	125.237	100.988	132.637	116.216	117.272	93.1847	94.7134	82.7883	101.64	94.3281	96.5705	88.772	74.4338	99.8674
zrsr2	12.7943	9.28064	10.7292	13.1342	8.78701	13.4111	14.4634	15.3782	13.0352	11.514	13.6313	9.17495	11.351	12.3541	10.2475	17.3117	15.8595	12.6771	16.9736	8.51464	15.4335	12.1393	13.7012	11.141	15.3676	14.0999	13.8715	15.5525	12.5036	14.479	16.293	13.1725	13.8085	17.8945	14.7881	17.056	12.9168	16.799	16.3829	13.0606	13.3368	12.0072	14.208	13.7057	12.393	9.52739	10.7101	8.28973	10.1514
[truncated: 41 more columns]
