# Supplementary material for: Temporal Dynamic Analysis of Alternative Splicing During Embryonic Development in Zebrafish
Source: Front Cell Dev Biol. 2022 Jul 8;10:879795. doi: 10.3389/fcell.2022.879795 (PMC9304896; doi:10.3389/fcell.2022.879795)
Supplement: Supplementary file 6 [file Table3.XLSX]

## Sheet: sheet1
The number of DEGs between any two stages during embryo development
Developmental stages		zygote	2-cell	128-cell	1k-cell	Dome	50%epiboly	shield	75%epiboly	1-4Somites	14-19Somite	20-25Somite	Prim-5	Prim-15	Prim-25	Long pec	Protruding mouth	Day 4	Day 5
zygote	down	0
	up	0
2-cell	down	1158	0
	up	1649	0
128-cell	down	4307	3344	0
	up	4321	3374	0
1k-cell	down	4397	3568	674	0
	up	4672	3835	877	0
Dome	down	3995	3213	1888	1706	0
	up	6717	6353	4717	4428	0
50%epiboly	down	4531	4304	4077	4033	2962	0
	up	8038	8104	8070	7999	4734	0
shield	down	4951	4883	4719	4714	4275	1786	0
	up	8347	8493	8585	8506	6118	1301	0
75%epiboly	down	5320	5251	5075	5085	4839	3525	1895	0
	up	8582	8739	8753	8677	6647	3246	1745	0
1-4Somites	down	5047	4943	4625	4681	4578	4348	3994	2683	0
	up	9625	9836	9673	9672	7680	5831	5441	4489	0
14-19Somite	down	4933	4790	4568	4591	4545	4496	4276	3315	879	0
	up	10086	10188	10099	10057	8210	6588	6279	5673	1766	0
20-25Somite	down	4748	4602	4301	4345	4337	4368	4306	3410	957	340	0
	up	10715	10890	10634	10548	8855	7384	7336	6763	3476	1970	0
Prim-5	down	4519	4393	4024	4129	4146	4275	4290	3600	1363	854	384	0
	up	11332	11511	11248	11137	9546	8334	8305	7954	5454	4551	2275	0
Prim-15	down	4418	4301	3956	3975	4052	4261	4328	3734	1807	1294	791	242
	up	11709	11847	11497	11396	9979	8921	8972	8609	6477	5738	3850	1191	0
Prim-25	down	4459	4317	3966	4051	4159	4436	4491	3952	2260	1663	1346	1416	1019	0
	up	11793	11878	11536	11443	10065	9030	9065	8708	6507	5700	4230	2546	724	0
Long pec	down	4330	4144	3845	3879	4043	4357	4491	4126	2644	2199	1688	1325	647	281	0
	up	12438	12534	12111	11978	10802	10005	10083	9780	8006	7459	6183	4517	2902	2245	0
Protruding mouth	down	4232	3996	3790	3837	4079	4531	4701	4511	3369	3153	2673	2263	1723	1387	681	0
	up	13292	13284	12902	12753	11808	11267	11363	11041	9715	9304	8374	6935	5786	5948	3193	0
Day 4	down	4168	3959	3724	3774	4075	4495	4684	4497	3589	3476	3055	2626	2189	1882	1179	164	0
	up	13628	13590	13094	12982	12163	11675	11827	11456	10329	9996	9094	7783	6791	6952	4474	873	0
Day 5	down	4129	3985	3731	3788	4066	4460	4643	4455	3685	3592	3254	2939	2588	2240	1714	543	142	0
	up	13743	13750	13167	13032	12311	11869	12008	11735	10562	10200	9368	8260	7383	7454	5224	1570	222	0
