# Supplementary material for: Temporal Dynamic Analysis of Alternative Splicing During Embryonic Development in Zebrafish
Source: Front Cell Dev Biol. 2022 Jul 8;10:879795. doi: 10.3389/fcell.2022.879795 (PMC9304896; doi:10.3389/fcell.2022.879795)
Supplement: Supplementary file 12 [file Table4.XLSX]

## Sheet: Sheet1
The total number of differential alternative splicing events between any two developmental stages
Developmental stage	Zygote	2-cell	128-cell	1k-cell	Dome	50%-epiboly	Shield	75%-epiboly	1-4 Somites	14-19 Somite	20-25 Somite	Prim-5	Prim-15	Prim-25	Long pec	Protruding mouth	Day 4	Day 5
Zygote	0
2-cell	102	0
128-cell	334	306	0
1k-cell	304	300	106	0
Dome	267	270	283	250	0
50%-epiboly	429	467	544	489	206	0
Shield	504	567	650	624	348	114	0
75%-epiboly	542	636	740	693	455	208	99	0
1-4 Somites	655	794	951	928	597	387	326	204	0
14-19 Somite	699	834	1147	1057	667	484	446	346	153	0
20-25 Somite	689	853	1016	951	689	473	410	275	139	143	0
Prim-5	708	841	964	937	697	519	422	303	285	339	141	0
Prim-15	643	795	915	886	664	490	436	339	296	318	174	72	0
Prim-25	744	897	1084	1051	772	567	501	409	303	307	187	178	92	0
Long pec	734	890	1087	1030	806	604	527	432	419	451	296	184	89	136	0
Protruding mouth	795	957	1161	1102	880	701	611	537	542	573	412	300	218	261	122	0
Day 4	855	1001	1194	1142	971	759	687	562	601	682	502	374	269	322	176	86	0
Day 5	825	972	1205	1140	946	785	723	613	604	677	542	421	314	363	205	126	80	0
* The bold number denotes differential alternative splicing events between consecutive developmental stages. The italic number denotes differential alternative splicing events between any developmental stage and the zygote.

## Sheet: Sheet2
The number of differential alternative splicing events of different AS patterns between any two developmental stages
Developmental stage	A5	A3	SE	RI	MX	AF	AL	Sum
2-cell_Zygote	14	31	17	12	2	21	5	102
128-cell_Zygote	63	86	80	25	5	58	17	334
1k-cell_Zygote	54	86	75	25	4	47	13	304
Dome_Zygote	50	65	63	24	1	51	13	267
50%-epiboly_Zygote	77	99	95	39	7	98	14	429
Shield_Zygote	91	106	123	43	9	113	19	504
75%-epiboly_Zygote	91	104	144	47	10	126	20	542
1-4 Somites_Zygote	108	126	190	63	9	134	25	655
14-19 Somites_Zygote	115	142	191	57	17	146	31	699
20-25 Somites_Zygote	109	121	199	59	18	151	32	689
Prim-5_Zygote	103	135	209	53	18	161	29	708
Prim-15_Zygote	99	124	200	45	16	136	23	643
Prim-25_Zygote	115	141	213	60	23	159	33	744
Long pec_Zygote	106	133	219	55	21	169	31	734
Protruding mouth_Zygote	113	145	239	56	22	185	35	795
Day 4_Zygote	114	158	264	59	25	202	33	855
Day 5_Zygote	110	158	248	66	22	189	32	825
128-cell_2-cell	53	85	77	24	4	52	11	306
1k-cell_2-cell	57	87	69	23	1	51	12	300
Dome_2-cell	51	63	60	22	2	60	12	270
50%-epiboly_2-cell	85	98	113	40	7	103	21	467
Shield_2-cell	95	121	143	51	10	125	22	567
75%-epiboly_2-cell	101	122	167	59	10	152	25	636
1-4 Somites_2-cell	124	145	227	71	16	174	37	794
14-19 Somites_2-cell	121	165	242	76	16	174	40	834
20-25 Somites_2-cell	124	162	253	77	22	180	35	853
Prim-5_2-cell	122	149	243	60	23	206	38	841
Prim-15_2-cell	116	139	241	57	22	186	34	795
Prim-25_2-cell	122	169	262	68	27	208	41	897
Long pec_2-cell	117	163	264	61	24	222	39	890
Protruding mouth_2-cell	120	168	297	70	24	233	45	957
Day 4_2-cell	118	185	317	74	25	245	37	1001
Day 5_2-cell	118	187	303	68	27	231	38	972
1k-cell_128-cell	16	34	23	7	0	22	4	106
Dome_128-cell	49	79	57	18	6	62	12	283
50%-epiboly_128-cell	90	124	129	37	7	136	21	544
Shield_128-cell	104	134	165	44	10	159	34	650
75%-epiboly_128-cell	105	134	208	53	16	188	36	740
1-4 Somites_128-cell	143	171	291	71	16	214	45	951
14-19 Somites_128-cell	185	225	334	80	26	245	52	1147
20-25 Somites_128-cell	157	183	301	76	29	224	46	1016
Prim-5_128-cell	137	149	287	68	30	243	50	964
Prim-15_128-cell	137	147	279	62	26	224	40	915
Prim-25_128-cell	156	171	345	75	31	253	53	1084
Long pec_128-cell	140	167	355	65	35	276	49	1087
Protruding mouth_128-cell	144	183	381	74	29	296	54	1161
Day 4_128-cell	161	185	383	72	30	312	51	1194
Day 5_128-cell	154	201	393	74	29	297	57	1205
Dome_1k-cell	47	60	51	23	3	51	15	250
50%-epiboly_1k-cell	73	97	118	42	6	128	25	489
Shield_1k-cell	89	120	166	47	7	161	34	624
75%-epiboly_1k-cell	93	127	196	57	13	169	38	693
1-4 Somites_1k-cell	135	164	280	73	25	207	44	928
14-19 Somites_1k-cell	159	204	322	83	27	220	42	1057
20-25 Somites_1k-cell	133	173	297	77	25	203	43	951
Prim-5_1k-cell	128	151	281	69	25	239	44	937
Prim-15_1k-cell	123	142	280	56	25	226	34	886
Prim-25_1k-cell	153	171	342	67	33	244	41	1051
Long pec_1k-cell	141	152	336	67	30	269	35	1030
Protruding mouth_1k-cell	128	174	357	80	28	295	40	1102
Day 4_1k-cell	132	181	360	72	31	315	51	1142
Day 5_1k-cell	137	186	373	73	28	297	46	1140
50%-epiboly_Dome	29	51	49	18	2	52	5	206
Shield_Dome	48	65	103	22	6	91	13	348
75%-epiboly_Dome	55	82	146	29	7	116	20	455
1-4 Somites_Dome	86	105	191	41	10	135	29	597
14-19 Somites_Dome	95	126	214	48	15	141	28	667
20-25 Somites_Dome	103	111	218	54	18	156	29	689
Prim-5_Dome	90	104	230	49	21	177	26	697
Prim-15_Dome	87	110	229	42	20	148	28	664
Prim-25_Dome	99	122	257	51	23	186	34	772
Long pec_Dome	107	131	264	46	22	208	28	806
Protruding mouth_Dome	104	147	273	53	22	231	50	880
Day 4_Dome	115	166	321	61	27	241	40	971
Day 5_Dome	112	159	300	63	25	240	47	946
Shield_50%-epiboly	18	22	27	8	0	32	7	114
75%-epiboly_50%-epiboly	29	39	61	9	1	59	10	208
1-4 Somites_50%-epiboly	64	64	125	30	7	76	21	387
14-19 Somites_50%-epiboly	85	97	142	42	9	87	22	484
20-25 Somites_50%-epiboly	70	69	159	38	10	104	23	473
Prim-5_50%-epiboly	79	82	172	37	16	114	19	519
Prim-15_50%-epiboly	62	79	163	42	14	111	19	490
Prim-25_50%-epiboly	83	99	183	39	18	120	25	567
Long pec_50%-epiboly	74	96	212	40	18	141	23	604
Protruding mouth_50%-epiboly	85	105	236	48	18	170	39	701
Day 4_50%-epiboly	98	124	253	51	20	179	34	759
Day 5_50%-epiboly	98	128	252	55	18	188	46	785
75%-epiboly_Shield	14	22	29	9	1	23	1	99
1-4 Somites_Shield	49	65	95	23	6	69	19	326
14-19 Somites_Shield	78	99	115	37	10	89	18	446
20-25 Somites_Shield	62	69	120	37	9	96	17	410
Prim-5_Shield	64	69	125	37	11	99	17	422
Prim-15_Shield	64	70	139	33	13	99	18	436
Prim-25_Shield	72	83	165	31	19	109	22	501
Long pec_Shield	67	80	186	34	15	126	19	527
Protruding mouth_Shield	80	89	213	35	15	147	32	611
Day 4_Shield	88	105	234	51	18	162	29	687
Day 5_Shield	98	119	243	44	21	157	41	723
1-4 Somites_75%-epiboly	36	48	47	16	3	45	9	204
14-19 Somites_75%-epiboly	65	79	82	27	7	74	12	346
20-25 Somites_75%-epiboly	43	54	64	23	8	71	12	275
Prim-5_75%-epiboly	45	59	74	28	6	77	14	303
Prim-15_75%-epiboly	51	64	97	26	12	76	13	339
Prim-25_75%-epiboly	53	78	129	34	17	79	19	409
Long pec_75%-epiboly	58	70	146	30	16	99	13	432
Protruding mouth_75%-epiboly	59	92	179	35	18	127	27	537
Day 4_75%-epiboly	72	94	175	43	17	134	27	562
Day 5_75%-epiboly	80	98	196	47	18	145	29	613
14-19 Somites_1-4 Somites	24	35	35	6	6	38	9	153
20-25 Somites_1-4 Somites	19	28	30	9	7	39	7	139
Prim-5_1-4 Somites	40	67	74	22	13	58	11	285
Prim-15_1-4 Somites	43	66	89	20	11	54	13	296
Prim-25_1-4 Somites	37	67	92	15	12	64	16	303
Long pec_1-4 Somites	55	73	143	30	17	84	17	419
Protruding mouth_1-4 Somites	61	105	183	33	18	112	30	542
Day 4_1-4 Somites	79	110	203	35	22	120	32	601
Day 5_1-4 Somites	74	119	194	38	20	127	32	604
20-25 Somites_14-19 Somites	21	35	41	2	6	30	8	143
Prim-5_14-19 Somites	47	92	83	22	14	67	14	339
Prim-15_14-19 Somites	44	78	95	20	15	54	12	318
Prim-25_14-19 Somites	43	61	104	16	15	52	16	307
Long pec_14-19 Somites	61	88	154	21	23	87	17	451
Protruding mouth_14-19 Somites	73	112	204	27	22	107	28	573
Day 4_14-19 Somites	86	138	239	37	25	127	30	682
Day 5_14-19 Somites	86	138	225	39	22	132	35	677
Prim-5_20-25 Somites	19	34	33	10	3	35	7	141
Prim-15_20-25 Somites	21	38	50	11	9	37	8	174
Prim-25_20-25 Somites	23	32	65	6	12	44	5	187
Long pec_20-25 Somites	38	50	113	15	11	59	10	296
Protruding mouth_20-25 Somites	43	77	147	15	17	85	28	412
Day 4_20-25 Somites	67	83	168	22	19	120	23	502
Day 5_20-25 Somites	63	104	183	23	19	121	29	542
Prim-15_Prim-5	10	19	22	5	0	16	0	72
Prim-25_Prim-5	16	38	55	13	8	42	6	178
Long pec_Prim-5	25	22	68	15	10	40	4	184
Protruding mouth_Prim-5	40	40	101	16	18	70	15	300
Day 4_Prim-5	53	46	122	23	18	93	19	374
Day 5_Prim-5	54	57	136	24	18	111	21	421
Prim-25_Prim-15	17	21	27	4	2	19	2	92
Long pec_Prim-15	15	20	29	2	4	17	2	89
Protruding mouth_Prim-15	27	38	77	10	8	48	10	218
Day 4_Prim-15	29	43	88	13	11	69	16	269
Day 5_Prim-15	37	52	99	17	13	76	20	314
Long pec_Prim-25	19	23	57	5	2	25	5	136
Protruding mouth_Prim-25	37	50	76	14	11	61	12	261
Day 4_Prim-25	44	54	107	18	14	72	13	322
Day 5_Prim-25	51	68	116	18	14	82	14	363
Protruding mouth_Long pec	14	28	36	6	3	29	6	122
Day 4_Long pec	22	36	42	10	4	53	9	176
Day 5_Long pec	23	37	58	15	6	55	11	205
Day 4_Protruding mouth	10	26	17	6	1	24	2	86
Day 5_Protruding mouth	16	32	28	6	2	34	8	126
Day 5_Day 4	9	24	14	5	1	21	6	80
* Sum represents the sum of seven patterns of differentially alternative splicing events.
