# Supplementary material for: Temporal Dynamic Analysis of Alternative Splicing During Embryonic Development in Zebrafish
Source: Front Cell Dev Biol. 2022 Jul 8;10:879795. doi: 10.3389/fcell.2022.879795 (PMC9304896; doi:10.3389/fcell.2022.879795)
Supplement: Supplementary file 13 [file Table1.XLSX]

## Sheet: Sheet1
Stage	Run	Paired Reads	Surviving Pairs Reads after Trim	Surviving Rate	Reads Number Mapping to Coding Genes	Aligned Concordantly 1 time	Overall Alignment Rate	Overall Alignment Rate of Raw Data
Zygote	ERR1442736	7094252	6103392	0.860329	5255836	0.2737	0.8748	0.8509
Zygote	ERR1442917	6137070	5334839	0.869281	6783456	0.8271	0.8716	0.8473
Zygote	ERR1442918	6821005	5913103	0.866896	6519894	0.8057	0.8523	0.8267
Zygote	ERR1442919	6906128	6020865	0.871815	6157607	0.8106	0.8624	0.8354
Zygote	ERR1442920	5452336	4707573	0.863405	6986106	0.8063	0.8585	0.8274
2-cell	ERR1442896	6609555	5704701	0.863099	7722574	0.8091	0.8559	0.8293
2-cell	ERR1442897	6591552	5705242	0.865538	6730732	0.8274	0.8737	0.8468
2-cell	ERR1442898	6657009	5744357	0.862904	7021599	0.8313	0.876	0.8495
2-cell	ERR1442899	6307244	5484095	0.869491	6833097	0.832	0.8781	0.8534
2-cell	ERR1442900	7360928	6434409	0.87413	6657876	0.8404	0.8858	0.8609
128-cell	ERR1442901	7076224	6138480	0.86748	7680441	0.8483	0.9106	0.8882
128-cell	ERR1442902	6366830	5472883	0.859593	7539431	0.8572	0.9125	0.8855
128-cell	ERR1442903	7587281	6618768	0.87235	9142694	0.8547	0.9165	0.8939
128-cell	ERR1442904	6907490	5937142	0.859522	7502306	0.8112	0.8847	0.8582
128-cell	ERR1442905	6473809	5618505	0.867882	8285617	0.8646	0.9214	0.896
1-kcell	ERR1442911	8385880	7251325	0.864707	7406001	0.8389	0.9103	0.8807
1-kcell	ERR1442912	8283622	7206688	0.869992	7643642	0.8476	0.9169	0.891
1-kcell	ERR1442913	6207507	5382340	0.86707	7199749	0.8544	0.9177	0.8924
1-kcell	ERR1442914	6496296	5613474	0.864104	9826568	0.8578	0.9148	0.8889
1-kcell	ERR1442915	6339883	5459988	0.861213	9660530	0.8538	0.915	0.8887
Dome	ERR1442891	6775530	5848828	0.863228	7081619	0.8236	0.891	0.8637
Dome	ERR1442892	7370082	6328813	0.858717	6903467	0.8228	0.8925	0.8659
Dome	ERR1442893	7168926	6126141	0.854541	6855690	0.8063	0.8735	0.8433
Dome	ERR1442894	6475660	5640553	0.871039	7464763	0.8332	0.8995	0.8745
Dome	ERR1442895	6443146	5629796	0.873765	6788107	0.8286	0.8961	0.8716
50%epiboly	ERR1442831	6759837	5864331	0.867526	5988070	0.8149	0.8941	0.8667
50%epiboly	ERR1442832	6763210	5840357	0.863548	6524318	0.8213	0.8976	0.8698
50%epiboly	ERR1442833	6946148	5983180	0.861367	7114579	0.8273	0.9021	0.8763
50%epiboly	ERR1442834	6257047	5401450	0.863259	6877343	0.8279	0.9045	0.8774
50%epiboly	ERR1442835	5797207	4988720	0.860539	6967689	0.8278	0.9013	0.8726
Shield	ERR1442871	6388244	5494186	0.860046	7351862	0.8028	0.8917	0.8666
Shield	ERR1442872	6764870	5857497	0.86587	7696486	0.8278	0.9095	0.8853
Shield	ERR1442873	7763938	6706590	0.863813	8176391	0.8223	0.9103	0.8864
Shield	ERR1442874	7198420	6203880	0.861839	7246467	0.8253	0.9071	0.882
Shield	ERR1442875	7026212	6028172	0.857955	6482431	0.8207	0.8998	0.8714
75%epiboly	ERR1442876	6480892	5616104	0.866563	6321014	0.8311	0.9191	0.8949
75%epiboly	ERR1442877	6533312	5647295	0.864385	6801390	0.8339	0.9187	0.893
75%epiboly	ERR1442878	6971005	5835715	0.837141	7004643	0.8363	0.9218	0.8777
75%epiboly	ERR1442879	6736402	5800861	0.861122	7066281	0.8039	0.9012	0.8762
75%epiboly	ERR1442880	5919019	5071072	0.856742	6991496	0.8297	0.9163	0.8904
1-4somites	ERR1442906	7569861	6539451	0.86388	7791073	0.8173	0.919	0.8931
1-4somites	ERR1442907	6359796	5422969	0.852695	8190379	0.8243	0.9181	0.8891
1-4somites	ERR1442908	6140346	5251014	0.855166	6279876	0.8116	0.9205	0.895
1-4somites	ERR1442909	7758527	6703345	0.863997	6583108	0.8252	0.9181	0.8922
1-4somites	ERR1442910	7420624	6360666	0.857161	7920047	0.824	0.917	0.8881
14-19somites	ERR1442881	6370885	5425669	0.851635	7858223	0.8259	0.9074	0.8737
14-19somites	ERR1442882	7195697	6119445	0.850431	8075252	0.839	0.912	0.8766
14-19somites	ERR1442883	7424824	6311383	0.850038	7738590	0.8304	0.9105	0.8771
14-19somites	ERR1442884	7478182	6411311	0.857336	7605781	0.8408	0.9176	0.8853
14-19somites	ERR1442885	7267711	6220764	0.855945	6534477	0.8384	0.9145	0.8826
20-25somites	ERR1442886	6662608	5624400	0.844174	8057823	0.8205	0.9077	0.8734
20-26somites	ERR1442887	7119178	6035900	0.847837	7013977	0.8115	0.8993	0.8659
20-27somites	ERR1442888	7740397	6637483	0.857512	8348120	0.8313	0.9184	0.8887
20-28somites	ERR1442889	6457338	5533587	0.856946	7317983	0.8317	0.9217	0.8921
20-29somites	ERR1442890	7341718	6302879	0.858502	6947049	0.837	0.92	0.8901
Prim5	ERR1442836	5746536	4867698	0.847066	6064262	0.8476	0.928	0.8937
Prim5	ERR1442837	5469700	4651663	0.850442	8869468	0.8432	0.9291	0.8961
Prim5	ERR1442838	7949283	6870982	0.864352	9094650	0.8446	0.9284	0.899
Prim5	ERR1442839	7787972	6688044	0.858766	6148200	0.8406	0.9271	0.8959
Prim5	ERR1442840	5376094	4579973	0.851915	6450522	0.847	0.9292	0.896
Prim15	ERR1442841	5619649	4802269	0.85455	7426155	0.8451	0.9277	0.8949
Prim15	ERR1442842	6156441	5190416	0.843087	6463434	0.838	0.9262	0.8864
Prim15	ERR1442843	5562682	4774592	0.858326	6431853	0.8478	0.9298	0.8987
Prim15	ERR1442844	5639688	4844237	0.858955	6837831	0.8447	0.9282	0.897
Prim15	ERR1442845	6413621	5523384	0.861196	6423539	0.8491	0.9288	0.8982
Prim25	ERR1442846	6503054	5597844	0.860802	6293377	0.832	0.9245	0.8936
Prim25	ERR1442847	7377488	6377681	0.864479	6810455	0.8387	0.9253	0.8956
Prim25	ERR1442848	6066425	5203015	0.857674	6745166	0.8404	0.9242	0.8915
Prim25	ERR1442849	6150140	5257771	0.854903	8357601	0.8431	0.9241	0.8904
Prim25	ERR1442850	5764439	4907550	0.851349	7041406	0.8368	0.9238	0.889
Long-pec	ERR1442851	5757705	4942729	0.858455	7931103	0.8449	0.9267	0.8943
Long-pec	ERR1442852	5598449	4819058	0.860784	7332945	0.846	0.9267	0.8949
Long-pec	ERR1442853	6268337	5370301	0.856735	7105103	0.8497	0.9291	0.8967
Long-pec	ERR1442854	6580611	5632996	0.855999	6326722	0.8448	0.9263	0.8917
Long-pec	ERR1442855	6906674	5967109	0.863963	6469917	0.8413	0.922	0.8911
Protrudingmouth	ERR1442856	6326491	5435480	0.859162	7003212	0.8431	0.9218	0.8891
Protrudingmouth	ERR1442857	5845797	5039073	0.861999	7199537	0.8468	0.9234	0.8925
Protrudingmouth	ERR1442858	6702361	5757561	0.859035	7364336	0.8473	0.9235	0.8918
Protrudingmouth	ERR1442859	6563825	5659843	0.862278	6517284	0.8449	0.9211	0.8899
Protrudingmouth	ERR1442860	6555335	5573307	0.850194	6957511	0.8422	0.9186	0.8827
Day4	ERR1442861	6307721	5432812	0.861296	6841187	0.8487	0.9233	0.8922
Day4	ERR1442862	5757614	4960677	0.861586	6910705	0.8488	0.9234	0.8934
Day4	ERR1442863	7083131	6123271	0.864486	7926213	0.8465	0.9232	0.894
Day4	ERR1442864	6223356	5369074	0.86273	6376093	0.8476	0.9225	0.8926
Day4	ERR1442865	6163102	5315539	0.862478	7010978	0.8477	0.9237	0.8936
Day5	ERR1442866	5730524	4900714	0.855195	5745170	0.8486	0.9254	0.8938
Day5	ERR1442867	5605982	4828398	0.861294	5968039	0.8438	0.9218	0.8912
Day5	ERR1442868	5977494	5155656	0.862511	6499008	0.8446	0.9223	0.8934
Day5	ERR1442869	5454766	4677028	0.85742	6102196	0.8482	0.9247	0.8938
Day5	ERR1442870	5305676	4570121	0.861365	6309673	0.8453	0.9221	0.8912
Average		6591187	5670376	0.860154	7131961	0.8288	0.9106	0.88133
